# Supplementary material for: Comparative optimization of polysaccharide-based nanoformulations for cardiac RNAi therapy
Source: Nat Commun. 2024 Jun 26;15:5398. doi: 10.1038/s41467-024-49804-x (PMC11208445; doi:10.1038/s41467-024-49804-x)
Supplement: Supplementary file 4 — Supplementary Data 1 [file 41467_2024_49804_MOESM4_ESM.xls]

gene_id	GluCARDIA-siIRF3-1	GluCARDIA-siIRF3-2	GluCARDIA-siIRF3-3	GluCARDIA-siNC-1	GluCARDIA-siNC-2	GluCARDIA-siNC-3	IR-1	IR-2	IR-3
ENSMUSG00000000001	2916	2071	2925	2781	5637	3283	2896	2800	4050
ENSMUSG00000000028	295	156	238	222	535	182	196	227	322
ENSMUSG00000000037	53	62	67	78	131	52	55	43	120
ENSMUSG00000000049	12	4	6	10	6	0	6	0	5
ENSMUSG00000000056	1378	2314	2107	2711	2058	1492	2582	2400	2314
ENSMUSG00000000058	1357	2142	2839	3101	4079	3505	2715	2359	3433
ENSMUSG00000000078	3066	3097	3350	3880	4971	3601	3570	3209	5486
ENSMUSG00000000085	479	798	773	871	886	748	886	808	940
ENSMUSG00000000088	3718	6617	7536	8161	5802	4534	6687	6701	6732
ENSMUSG00000000093	120	223	203	198	213	207	244	285	220
ENSMUSG00000000094	8	0	0	2	0	6	4	4	0
ENSMUSG00000000120	58	65	73	83	69	154	88	107	77
ENSMUSG00000000125	2	0	0	0	0	0	0	0	0
ENSMUSG00000000126	110	142	107	124	92	194	194	182	191
ENSMUSG00000000127	652	717	632	849	1187	720	842	719	1072
ENSMUSG00000000131	1213	1279	1214	1415	1928	1111	1473	1531	1879
ENSMUSG00000000134	925	811	945	963	1442	1063	992	1049	1266
ENSMUSG00000000142	51	70	77	84	65	50	76	81	89
ENSMUSG00000000148	205	260	271	262	384	263	348	331	335
ENSMUSG00000000149	2280	2647	2950	3146	3266	3092	2954	3274	3400
ENSMUSG00000000154	20	12	8	5	8	6	9	12	10
ENSMUSG00000000157	3	0	2	2	4	3	6	0	0
ENSMUSG00000000159	2	0	0	2	0	0	0	2	0
ENSMUSG00000000167	8	5	20	14	23	9	17	18	22
ENSMUSG00000000168	2838	6158	5944	7597	5392	3935	5907	5482	6087
ENSMUSG00000000171	3732	5551	6078	6114	5126	3629	5307	6124	5639
ENSMUSG00000000182	6	0	6	2	6	0	0	0	4
ENSMUSG00000000183	0	10	10	12	23	5	14	4	9
ENSMUSG00000000184	2330	3191	3155	3555	4211	3203	3689	3442	4241
ENSMUSG00000000194	1387	1442	1597	1657	2181	1619	1673	1721	2030
ENSMUSG00000000197	34	51	23	48	30	52	73	63	70
ENSMUSG00000000202	8	4	3	0	0	3	0	0	0
ENSMUSG00000000204	1369	669	661	1282	3280	591	765	806	1911
ENSMUSG00000000214	0	0	0	0	0	0	0	0	2
ENSMUSG00000000223	47	41	22	43	48	45	55	49	77
ENSMUSG00000000244	137	52	76	67	112	84	88	102	79
ENSMUSG00000000247	2	0	7	5	10	5	4	3	11
ENSMUSG00000000248	26	17	15	14	15	5	18	17	23
ENSMUSG00000000253	647	1080	1211	1259	854	703	1162	1256	1079
ENSMUSG00000000263	0	0	0	0	4	4	2	0	0
ENSMUSG00000000266	578	948	888	1066	1125	931	1141	989	1315
ENSMUSG00000000275	1825	1941	2036	2370	2811	2204	2362	2172	3020
ENSMUSG00000000276	338	799	555	899	634	478	818	826	1017
ENSMUSG00000000278	2212	1643	2101	1929	2675	2300	2029	2045	2587
ENSMUSG00000000282	451	430	434	445	652	510	536	510	666
ENSMUSG00000000290	4435	1739	3332	2358	4614	2597	2177	2345	3072
ENSMUSG00000000295	94	85	109	119	160	82	117	108	125
ENSMUSG00000000296	26	99	66	111	41	49	83	72	87
ENSMUSG00000000301	34	19	23	25	51	32	39	19	36
ENSMUSG00000000303	72	18	48	30	99	47	42	37	52
ENSMUSG00000000305	23	78	42	94	31	46	115	75	63
ENSMUSG00000000308	9	0	0	7	11	0	8	0	3
ENSMUSG00000000317	513	738	826	956	1537	901	966	1069	1302
ENSMUSG00000000318	238	165	235	243	243	188	204	169	293
ENSMUSG00000000320	82	150	220	183	127	104	138	156	167
ENSMUSG00000000325	192	223	254	337	274	247	348	380	314
ENSMUSG00000000326	1809	1793	2102	2215	2425	1900	2481	2475	2464
ENSMUSG00000000339	448	474	538	517	804	491	560	530	565
ENSMUSG00000000340	853	1469	1202	1820	1329	765	1241	1397	1513
ENSMUSG00000000346	5197	6094	6613	6365	7679	5697	6553	6340	7734
ENSMUSG00000000355	547	569	627	771	1021	503	655	609	914
ENSMUSG00000000359	85	119	108	118	146	143	115	144	143
ENSMUSG00000000365	33	25	39	47	63	44	44	19	54
ENSMUSG00000000374	1094	1242	1154	1733	1609	1215	1521	1410	1634
ENSMUSG00000000378	576	439	570	468	768	599	542	561	695
ENSMUSG00000000384	559	646	781	715	824	481	744	809	756
ENSMUSG00000000385	0	0	0	3	0	2	5	0	2
ENSMUSG00000000386	672	587	380	391	589	359	515	385	916
ENSMUSG00000000392	499	560	629	669	954	793	1006	780	1238
ENSMUSG00000000399	4385	7276	7247	8089	5960	3798	6506	7148	6843
ENSMUSG00000000402	0	0	0	6	0	2	0	0	0
ENSMUSG00000000409	32	34	50	12	45	63	44	33	50
ENSMUSG00000000411	0	2	0	0	0	0	0	0	2
ENSMUSG00000000416	69	40	47	47	84	48	68	59	80
ENSMUSG00000000420	3632	4062	4500	5419	7196	4383	4923	4310	6406
ENSMUSG00000000435	0	0	0	0	0	0	0	1	0
ENSMUSG00000000439	957	1290	1171	1438	1287	918	1533	1360	1466
ENSMUSG00000000440	249	236	338	338	420	313	315	256	398
ENSMUSG00000000441	1540	1793	1914	2255	2466	1570	2181	2280	2470
ENSMUSG00000000486	128	73	67	74	132	95	93	112	131
ENSMUSG00000000489	852	988	1181	1298	1456	1289	1356	1425	1561
ENSMUSG00000000530	1253	1101	1489	1343	1873	1649	1521	1555	1981
ENSMUSG00000000531	163	175	212	212	270	236	300	231	333
ENSMUSG00000000532	761	607	674	782	949	619	785	838	972
ENSMUSG00000000538	1372	2382	2257	2676	2126	1638	2777	2724	2680
ENSMUSG00000000552	449	402	410	392	547	623	485	495	538
ENSMUSG00000000555	3207	2208	3253	3075	6617	3367	3363	3230	4654
ENSMUSG00000000560	0	0	0	0	0	0	2	0	0
ENSMUSG00000000561	747	894	1024	1169	1592	822	1059	1116	1215
ENSMUSG00000000562	33	19	28	24	47	21	22	33	52
ENSMUSG00000000563	9993	16820	17711	19571	15967	10629	15659	15628	17098
ENSMUSG00000000567	310	340	499	415	703	589	328	425	867
ENSMUSG00000000568	2077	1671	2524	2368	4177	2344	2216	2080	3347
ENSMUSG00000000579	509	424	401	408	714	503	477	460	531
ENSMUSG00000000581	971	858	1161	1168	1732	1312	1116	1059	1468
ENSMUSG00000000594	2474	1913	2469	2126	3285	2556	2458	2350	2885
ENSMUSG00000000600	1150	1548	1516	2030	2358	1126	2029	1625	2217
ENSMUSG00000000605	1856	2610	2654	2989	3337	2176	3072	2915	3417
ENSMUSG00000000617	0	0	0	0	2	0	0	0	0
ENSMUSG00000000627	22	15	43	29	31	51	29	27	32
ENSMUSG00000000628	4089	5966	5813	7405	6465	3280	5581	5691	5923
ENSMUSG00000000631	2731	3361	3176	4045	3617	2898	3842	3766	3966
ENSMUSG00000000632	6	11	9	9	7	13	16	9	6
ENSMUSG00000000673	41	21	23	27	39	31	33	45	33
ENSMUSG00000000682	968	495	640	465	1001	795	663	606	747
ENSMUSG00000000686	74	93	80	78	101	108	95	115	128
ENSMUSG00000000690	2	0	0	2	0	0	0	0	0
ENSMUSG00000000693	2462	1681	2281	2218	5228	2919	2629	2849	4515
ENSMUSG00000000706	0	0	0	3	0	0	0	4	0
ENSMUSG00000000708	1980	3072	2625	3534	3408	2498	3562	3095	3799
ENSMUSG00000000711	1995	2359	2294	2715	2934	2422	2816	2681	2921
ENSMUSG00000000724	0	0	2	0	4	0	0	0	0
ENSMUSG00000000730	30	14	34	37	61	28	26	30	38
ENSMUSG00000000731	2	0	1	2	2	0	0	3	0
ENSMUSG00000000732	318	274	304	266	426	305	324	359	406
ENSMUSG00000000738	917	1305	1432	1610	1562	1000	1410	1493	1551
ENSMUSG00000000739	27	43	29	32	22	21	46	46	39
ENSMUSG00000000740	6328	4686	6476	5294	7905	6244	5750	6711	6670
ENSMUSG00000000743	1328	1193	1410	1430	1698	1368	1506	1594	1683
ENSMUSG00000000751	1654	1294	1958	1704	3104	1482	1643	1659	2046
ENSMUSG00000000753	2415	2466	2244	2421	3351	4173	4037	3676	4610
ENSMUSG00000000759	702	739	784	924	1314	632	854	849	1183
ENSMUSG00000000776	513	397	525	587	914	550	579	555	741
ENSMUSG00000000782	84	43	51	55	89	66	57	52	71
ENSMUSG00000000787	8316	8432	9281	10791	16628	9255	11208	10234	15448
ENSMUSG00000000791	15	8	7	12	10	0	7	10	5
ENSMUSG00000000792	5	0	5	9	3	0	6	0	9
ENSMUSG00000000794	99	127	54	139	102	149	129	118	115
ENSMUSG00000000804	1150	1503	1307	1762	2198	1424	1745	1543	2113
ENSMUSG00000000805	137	215	222	236	206	184	268	247	157
ENSMUSG00000000811	189	329	306	346	281	231	304	317	385
ENSMUSG00000000817	6	2	5	3	4	12	10	6	11
ENSMUSG00000000823	528	719	501	654	772	534	898	904	1032
ENSMUSG00000000826	2603	2704	2756	2966	3939	2641	3211	3089	3557
ENSMUSG00000000827	1280	1203	1453	1552	2191	1384	1760	1654	1938
ENSMUSG00000000838	1257	1394	1552	1785	3205	2003	2100	1642	2775
ENSMUSG00000000861	113	117	97	116	152	83	109	88	111
ENSMUSG00000000869	3	11	12	19	16	13	20	15	12
ENSMUSG00000000876	329	464	382	515	383	368	537	429	470
ENSMUSG00000000881	326	325	301	385	544	421	435	342	552
ENSMUSG00000000884	45	58	69	56	78	65	63	48	61
ENSMUSG00000000889	17	20	12	32	21	17	23	30	35
ENSMUSG00000000901	157	291	216	253	269	316	357	399	381
ENSMUSG00000000902	717	565	793	713	1206	769	813	848	995
ENSMUSG00000000903	7	0	0	0	5	2	2	2	0
ENSMUSG00000000915	540	561	598	694	769	527	656	666	662
ENSMUSG00000000916	157	165	201	185	286	112	195	204	215
ENSMUSG00000000934	112	94	117	129	160	98	123	123	144
ENSMUSG00000000938	0	3	0	0	0	0	0	0	0
ENSMUSG00000000942	4	6	7	7	8	9	10	3	4
ENSMUSG00000000948	52	138	99	158	95	28	120	91	183
ENSMUSG00000000957	4642	4450	4958	5118	10050	8162	7465	7315	10846
ENSMUSG00000000958	413	184	326	270	644	354	380	317	441
ENSMUSG00000000959	847	1265	1408	1303	1246	962	1294	1441	1377
ENSMUSG00000000976	485	431	464	581	788	424	558	521	608
ENSMUSG00000000982	96	58	70	40	134	79	58	41	49
ENSMUSG00000000983	21	32	21	19	19	37	30	45	48
ENSMUSG00000001014	6	4	12	7	5	0	6	3	11
ENSMUSG00000001016	1059	940	1200	1251	2118	953	1240	1157	1597
ENSMUSG00000001017	2012	2253	2704	2745	3503	2224	2786	2486	3302
ENSMUSG00000001018	1044	1591	1571	1834	1664	1338	1943	1640	2067
ENSMUSG00000001020	1585	358	831	357	1087	549	513	504	670
ENSMUSG00000001021	6	2	0	0	0	9	5	3	0
ENSMUSG00000001023	0	0	0	0	0	3	0	0	0
ENSMUSG00000001025	2476	1264	1967	1344	2544	1747	1560	1638	2076
ENSMUSG00000001027	140	397	299	467	204	177	288	394	344
ENSMUSG00000001029	426	335	471	419	680	439	449	513	550
ENSMUSG00000001034	398	360	432	369	614	487	432	496	567
ENSMUSG00000001036	680	1020	1055	1129	1173	1036	1229	1191	1295
ENSMUSG00000001039	79	67	62	49	104	93	77	93	94
ENSMUSG00000001052	1106	1171	1174	1280	2028	1444	1321	1304	1758
ENSMUSG00000001053	202	223	285	251	468	323	240	322	348
ENSMUSG00000001054	311	292	320	358	479	339	340	369	507
ENSMUSG00000001056	563	317	532	423	953	429	418	459	565
ENSMUSG00000001062	398	400	431	562	555	357	601	550	553
ENSMUSG00000001065	298	319	356	417	517	270	446	439	537
ENSMUSG00000001076	0	0	0	2	0	0	0	0	0
ENSMUSG00000001082	361	237	280	269	483	350	332	344	352
ENSMUSG00000001089	2019	2318	2255	2904	4289	2968	3166	2741	3998
ENSMUSG00000001095	2	0	0	0	0	0	0	0	0
ENSMUSG00000001098	2071	1877	2365	2355	3769	2884	2732	2675	3400
ENSMUSG00000001100	1168	1747	1796	2054	1944	1429	1822	1808	2050
ENSMUSG00000001103	0	0	0	3	2	0	0	2	0
ENSMUSG00000001105	553	512	618	590	907	584	608	650	695
ENSMUSG00000001119	10014	10206	9467	8967	8540	15393	14851	13484	14332
ENSMUSG00000001120	57	64	92	114	154	105	100	102	103
ENSMUSG00000001123	2598	1898	1951	1903	3271	2270	2079	2084	2856
ENSMUSG00000001127	1222	1736	1640	1868	1935	1235	2193	2048	2106
ENSMUSG00000001128	1882	897	1991	1324	2285	1320	1282	1248	1457
ENSMUSG00000001131	4802	2148	3066	3870	10174	3686	3472	3020	4899
ENSMUSG00000001134	196	162	194	179	276	172	230	201	226
ENSMUSG00000001138	316	362	424	473	465	370	520	504	535
ENSMUSG00000001143	507	625	628	694	698	525	721	702	714
ENSMUSG00000001150	805	843	833	939	1334	698	1017	960	1095
ENSMUSG00000001151	955	1223	1215	1617	1542	901	1242	1350	1522
ENSMUSG00000001155	4	0	5	0	0	2	2	5	5
ENSMUSG00000001156	383	260	337	326	544	377	450	366	425
ENSMUSG00000001157	302	375	362	433	671	497	519	453	591
ENSMUSG00000001158	820	817	910	884	1192	830	910	934	1115
ENSMUSG00000001166	74	64	63	41	72	54	79	72	90
ENSMUSG00000001168	2	2	2	5	0	0	4	0	1
ENSMUSG00000001173	825	883	805	956	1518	788	1101	958	1515
ENSMUSG00000001175	13046	8672	13071	11337	22183	12293	11102	11029	15997
ENSMUSG00000001211	1602	2583	2808	3145	2546	2034	2957	2947	2825
ENSMUSG00000001225	0	0	4	2	0	2	0	0	0
ENSMUSG00000001227	386	308	385	354	544	440	416	367	419
ENSMUSG00000001228	890	397	775	559	1784	678	565	555	930
ENSMUSG00000001229	925	930	1079	1136	1591	1068	1285	1166	1238
ENSMUSG00000001240	611	724	748	729	1002	713	866	883	1052
ENSMUSG00000001247	131	78	85	65	113	92	91	109	143
ENSMUSG00000001248	1183	1293	1214	1376	2105	915	1665	1512	1958
ENSMUSG00000001249	32	42	26	47	49	36	78	47	60
ENSMUSG00000001270	1149	948	1235	984	1319	1409	1272	1374	1359
ENSMUSG00000001280	2016	2523	2378	2864	3942	2692	3221	2782	3606
ENSMUSG00000001281	329	76	163	100	212	139	139	151	184
ENSMUSG00000001285	331	231	317	325	493	223	374	344	401
ENSMUSG00000001288	448	518	539	522	843	906	988	828	772
ENSMUSG00000001289	1883	1453	1674	1724	1827	1674	1805	1770	1969
ENSMUSG00000001300	538	795	1001	1006	1632	964	1005	927	1489
ENSMUSG00000001305	283	126	253	248	476	199	229	221	288
ENSMUSG00000001313	96	103	94	108	99	165	103	129	115
ENSMUSG00000001323	446	785	692	745	664	557	716	762	760
ENSMUSG00000001333	132	260	215	271	221	154	314	270	322
ENSMUSG00000001334	1385	3644	3924	4986	2276	1855	3444	3556	3015
ENSMUSG00000001348	365	209	325	245	428	422	459	375	495
ENSMUSG00000001349	322	176	218	248	403	282	313	336	655
ENSMUSG00000001366	435	685	680	655	751	603	740	715	779
ENSMUSG00000001376	931	935	884	935	1365	700	1045	899	1169
ENSMUSG00000001380	1237	933	1140	1110	1976	980	1189	1018	1485
ENSMUSG00000001383	1722	1237	1481	1425	2154	1500	1530	1450	1955
ENSMUSG00000001403	353	245	415	311	865	447	362	371	485
ENSMUSG00000001415	1137	1093	1395	1589	2054	1027	1405	1474	1577
ENSMUSG00000001416	3863	2568	3529	3471	6217	2547	3343	3400	4313
ENSMUSG00000001418	1370	1033	1443	1222	1521	1291	1354	1325	1651
ENSMUSG00000001419	1989	2888	3030	3501	3098	2393	3579	3544	3512
ENSMUSG00000001420	9	13	4	14	14	18	13	9	12
ENSMUSG00000001424	2895	2177	2746	2451	4631	2512	2724	2684	3231
ENSMUSG00000001435	1589	1620	2149	1918	4594	2992	2649	2813	4101
ENSMUSG00000001436	95	61	119	108	142	75	97	124	128
ENSMUSG00000001440	7268	6045	7302	7902	14940	7703	7720	7061	10223
ENSMUSG00000001441	1837	2605	2698	3252	3852	2351	2930	2694	3200
ENSMUSG00000001444	8	6	8	4	7	7	11	3	9
ENSMUSG00000001445	692	945	1007	1105	1178	838	1105	970	1163
ENSMUSG00000001467	622	580	637	791	1588	702	770	727	961
ENSMUSG00000001472	4742	4658	4793	5112	6899	4174	5811	5895	6903
ENSMUSG00000001473	3038	1230	2481	1904	5165	2071	1807	1926	2859
ENSMUSG00000001482	931	1215	1321	1354	1341	1075	1503	1352	1552
ENSMUSG00000001493	2011	1515	1432	1267	2355	3659	2542	1957	2654
ENSMUSG00000001494	0	0	5	2	2	4	6	0	9
ENSMUSG00000001497	0	0	2	0	2	2	0	0	0
ENSMUSG00000001504	36	25	34	35	50	27	44	29	87
ENSMUSG00000001506	89471	85138	100094	109102	168041	245344	142969	160767	185493
ENSMUSG00000001507	199	229	255	245	402	195	257	304	307
ENSMUSG00000001508	393	1098	1058	1176	631	537	968	1138	835
ENSMUSG00000001510	0	2	0	0	0	0	0	0	0
ENSMUSG00000001517	599	319	626	463	1257	670	495	507	799
ENSMUSG00000001518	191	241	223	237	283	173	271	214	272
ENSMUSG00000001520	51	88	96	134	62	66	112	105	113
ENSMUSG00000001521	392	391	442	538	795	634	482	521	678
ENSMUSG00000001524	174	157	248	237	311	162	208	229	219
ENSMUSG00000001525	9628	4929	9144	6561	16220	8150	7081	7459	10781
ENSMUSG00000001542	788	511	812	945	1926	727	873	675	1270
ENSMUSG00000001552	2357	3032	3098	3234	3588	3768	4182	3873	3794
ENSMUSG00000001555	2067	1647	2302	2016	4085	2821	2634	2658	3189
ENSMUSG00000001558	9	11	10	6	12	11	12	16	11
ENSMUSG00000001569	604	539	672	744	1090	610	773	642	849
ENSMUSG00000001576	1401	1242	1648	1593	2515	1745	1754	1570	2147
ENSMUSG00000001583	8	4	4	8	10	4	8	4	8
ENSMUSG00000001588	140	48	50	73	135	61	67	64	112
ENSMUSG00000001604	461	1026	960	1154	566	702	1024	975	899
ENSMUSG00000001622	0	3	2	4	1	0	0	0	0
ENSMUSG00000001627	733	796	1063	1021	1521	803	1026	843	1339
ENSMUSG00000001630	740	827	811	961	1430	810	843	859	1352
ENSMUSG00000001632	835	656	849	888	1183	673	801	843	1056
ENSMUSG00000001642	2465	2725	3177	3273	3231	2067	3030	3135	3482
ENSMUSG00000001657	0	0	0	0	0	0	1	0	0
ENSMUSG00000001661	2	0	0	2	0	0	3	2	0
ENSMUSG00000001663	174	144	172	191	146	159	216	235	188
ENSMUSG00000001665	142	140	141	127	152	187	211	223	233
ENSMUSG00000001666	202	299	352	341	262	264	312	342	299
ENSMUSG00000001670	0	0	0	0	0	0	3	3	0
ENSMUSG00000001672	0	0	0	0	0	0	2	2	0
ENSMUSG00000001674	803	567	797	803	1576	740	746	817	1065
ENSMUSG00000001687	1359	1637	2045	2035	2028	1936	1831	1750	2100
ENSMUSG00000001700	454	523	586	670	780	524	675	565	769
ENSMUSG00000001707	303	226	371	390	664	340	322	269	422
ENSMUSG00000001729	3656	3680	4634	4481	6579	4252	4428	4539	5472
ENSMUSG00000001739	123	55	76	56	151	130	105	104	64
ENSMUSG00000001741	520	367	490	447	607	479	557	532	540
ENSMUSG00000001750	2019	1510	1621	1425	2763	1283	2027	1980	2491
ENSMUSG00000001751	528	371	516	384	553	459	441	582	616
ENSMUSG00000001755	303	284	388	339	412	300	383	373	356
ENSMUSG00000001761	754	641	899	828	1351	1217	1103	1083	1294
ENSMUSG00000001763	15	24	16	23	17	19	22	20	39
ENSMUSG00000001767	806	720	857	907	1295	779	889	849	1095
ENSMUSG00000001768	1894	1761	1694	1971	2321	2507	2333	2186	2775
ENSMUSG00000001773	5	2	0	0	0	0	0	4	0
ENSMUSG00000001774	1079	1348	1671	1910	2651	1195	1580	1246	2001
ENSMUSG00000001783	2388	1955	2229	1986	2881	2052	2086	2177	2710
ENSMUSG00000001785	646	610	716	691	1096	577	688	674	818
ENSMUSG00000001786	290	326	361	380	373	284	356	363	443
ENSMUSG00000001794	5114	5072	5770	5638	6336	5211	6387	6103	6387
ENSMUSG00000001802	123	158	165	208	164	201	217	195	179
ENSMUSG00000001804	0	0	0	0	0	0	0	2	0
ENSMUSG00000001827	27	14	10	16	19	21	18	18	33
ENSMUSG00000001829	639	1048	895	1243	929	655	1111	1010	1083
ENSMUSG00000001833	6021	6181	7541	8104	12675	8356	8021	6776	10778
ENSMUSG00000001844	282	326	367	335	409	338	446	389	423
ENSMUSG00000001847	5822	5898	8072	7077	10533	7993	7234	6835	9101
ENSMUSG00000001855	673	570	632	689	980	660	717	776	891
ENSMUSG00000001864	46	52	76	55	104	61	78	76	85
ENSMUSG00000001865	25	41	50	45	32	43	37	46	15
ENSMUSG00000001870	1576	2141	1724	1908	1866	2228	2334	2301	2703
ENSMUSG00000001891	3543	6696	7548	9522	8153	5259	8045	7023	8112
ENSMUSG00000001901	2	0	2	2	0	3	3	0	0
ENSMUSG00000001909	501	537	574	612	822	487	701	722	696
ENSMUSG00000001910	1261	1200	1423	1484	2146	1601	1466	1574	1848
ENSMUSG00000001911	2748	3963	3929	3998	4693	5871	4870	4757	5810
ENSMUSG00000001918	1255	1056	1091	1113	1509	1062	1538	1262	1506
ENSMUSG00000001924	5962	5028	6408	6366	9588	4897	6214	5993	7541
ENSMUSG00000001930	1591	1120	1833	1447	1684	1785	1698	1761	2640
ENSMUSG00000001942	684	799	784	846	874	809	895	888	999
ENSMUSG00000001943	87	132	88	151	156	38	167	145	203
ENSMUSG00000001946	1312	1387	1582	1636	2339	1754	1863	1748	2085
ENSMUSG00000001948	44	71	44	78	51	53	47	47	54
ENSMUSG00000001962	729	557	722	678	937	589	663	600	782
ENSMUSG00000001964	697	569	843	806	1055	673	785	823	894
ENSMUSG00000001983	454	668	655	771	587	368	619	687	671
ENSMUSG00000001985	0	4	15	9	6	8	11	12	4
ENSMUSG00000001986	386	425	345	463	652	562	693	606	867
ENSMUSG00000001988	9	6	9	15	9	10	3	7	12
ENSMUSG00000001995	1092	1338	1400	1548	1743	1285	1637	1544	1810
ENSMUSG00000001998	420	454	425	534	773	374	565	485	782
ENSMUSG00000001999	627	446	576	538	883	518	496	530	731
ENSMUSG00000002006	103	89	122	115	195	131	135	142	168
ENSMUSG00000002007	215	304	278	328	205	113	339	395	299
ENSMUSG00000002010	3128	5119	4846	5817	4227	2628	4881	5295	4896
ENSMUSG00000002012	26	98	55	58	41	43	64	103	59
ENSMUSG00000002014	1343	1091	1224	1190	1919	1351	1330	1458	1619
ENSMUSG00000002015	2046	1701	2209	1994	3037	1846	2165	2013	2490
ENSMUSG00000002017	1280	1241	1455	1649	2501	1142	1547	1330	1771
ENSMUSG00000002020	4549	3546	3066	2797	5798	8244	5527	5820	9436
ENSMUSG00000002028	2157	2726	1895	3160	3545	2170	3244	3142	4110
ENSMUSG00000002031	485	457	594	522	743	480	635	647	816
ENSMUSG00000002032	49	191	131	132	53	34	125	158	101
ENSMUSG00000002033	23	28	18	8	17	34	20	30	23
ENSMUSG00000002043	111	141	157	95	118	128	133	210	147
ENSMUSG00000002052	2437	2227	2258	2671	3792	2396	2745	2569	3346
ENSMUSG00000002055	487	236	440	340	1023	307	383	381	627
ENSMUSG00000002058	137	105	140	119	178	193	191	161	194
ENSMUSG00000002059	431	368	483	431	650	440	589	490	520
ENSMUSG00000002064	1102	845	986	1037	1243	935	1139	1122	1152
ENSMUSG00000002068	146	71	133	107	281	134	111	106	159
ENSMUSG00000002076	4	6	8	15	10	17	8	18	9
ENSMUSG00000002083	77	83	79	72	111	120	132	200	117
ENSMUSG00000002100	32436	56251	48160	57733	39300	29968	58084	55234	49854
ENSMUSG00000002102	4281	3951	4388	4372	5671	3334	4290	4274	4938
ENSMUSG00000002103	1906	1933	1979	1833	2601	1968	2151	2025	2775
ENSMUSG00000002104	79	113	134	141	83	87	118	188	102
ENSMUSG00000002105	1022	836	810	929	1397	917	1292	1203	1256
ENSMUSG00000002107	2102	2698	2630	3118	3413	2750	3207	2572	3656
ENSMUSG00000002108	287	183	347	289	366	227	283	266	249
ENSMUSG00000002109	67	124	72	147	120	48	144	129	139
ENSMUSG00000002111	1019	550	866	638	1131	1033	726	777	1025
ENSMUSG00000002129	1080	889	1341	1266	1976	1216	1206	1202	1526
ENSMUSG00000002147	2301	2096	2390	2516	3414	2151	2608	2518	3007
ENSMUSG00000002190	7	10	6	10	11	7	10	20	6
ENSMUSG00000002204	228	127	183	131	260	167	122	135	182
ENSMUSG00000002205	470	522	582	559	743	511	584	636	690
ENSMUSG00000002210	281	263	250	203	322	229	302	297	371
ENSMUSG00000002221	440	448	530	543	892	503	628	614	660
ENSMUSG00000002222	1699	2927	2665	3474	3040	2826	3261	3002	3699
ENSMUSG00000002227	533	483	580	511	803	517	633	540	723
ENSMUSG00000002228	142	290	216	264	265	219	287	287	291
ENSMUSG00000002233	2621	1721	2357	2098	3644	2654	2496	2494	3249
ENSMUSG00000002249	240	333	296	368	432	304	486	411	515
ENSMUSG00000002250	473	496	553	604	741	497	619	621	626
ENSMUSG00000002257	243	114	202	172	281	208	213	179	256
ENSMUSG00000002265	741	1001	854	1065	1656	1240	1549	1291	1668
ENSMUSG00000002266	24	60	33	93	47	17	48	76	67
ENSMUSG00000002274	117	174	212	204	277	182	161	182	213
ENSMUSG00000002279	252	333	386	368	376	323	350	387	429
ENSMUSG00000002280	429	556	647	770	682	405	657	702	631
ENSMUSG00000002289	976	411	560	831	1161	760	1139	781	1670
ENSMUSG00000002297	472	333	503	499	1223	511	462	392	717
ENSMUSG00000002307	748	619	687	640	998	731	687	654	936
ENSMUSG00000002308	172	197	238	252	377	227	273	298	286
ENSMUSG00000002319	1061	850	1036	1010	1750	1083	1191	1160	1230
ENSMUSG00000002320	1187	1095	1431	1275	1934	1421	1474	1403	1857
ENSMUSG00000002324	4	9	12	9	9	11	14	6	14
ENSMUSG00000002325	955	1147	1096	1140	1419	1067	1323	1165	1662
ENSMUSG00000002326	517	345	417	424	621	371	399	402	511
ENSMUSG00000002329	904	1207	1187	1277	1373	1021	1410	1275	1525
ENSMUSG00000002332	992	773	983	925	1241	839	995	986	1181
ENSMUSG00000002341	0	0	0	4	0	2	0	0	0
ENSMUSG00000002342	577	777	827	779	788	628	871	931	895
ENSMUSG00000002343	129	114	171	162	239	161	155	150	158
ENSMUSG00000002345	197	226	242	247	284	250	302	274	347
ENSMUSG00000002346	276	634	597	800	355	255	686	783	656
ENSMUSG00000002365	1703	1520	1731	1856	2777	2057	2011	1817	2397
ENSMUSG00000002372	988	862	970	1040	1522	886	1100	1078	1230
ENSMUSG00000002379	1138	1499	1771	1764	1240	1057	1635	1786	1418
ENSMUSG00000002384	0	0	1	0	3	0	0	3	2
ENSMUSG00000002393	256	363	475	413	505	456	442	475	388
ENSMUSG00000002395	1038	1066	990	1010	1058	970	1226	1266	1174
ENSMUSG00000002396	278	307	323	495	498	238	426	447	482
ENSMUSG00000002409	169	270	219	307	216	245	333	381	316
ENSMUSG00000002413	941	1257	1014	1419	1799	1029	1542	1452	1950
ENSMUSG00000002416	686	1131	1228	1167	837	820	1101	1356	1170
ENSMUSG00000002428	970	1112	994	1213	1860	994	1457	1096	1704
ENSMUSG00000002455	1280	1235	1322	1406	1970	1219	1488	1429	1728
ENSMUSG00000002458	465	327	476	407	842	525	507	393	618
ENSMUSG00000002459	4	4	3	4	0	0	2	3	0
ENSMUSG00000002475	43	62	84	116	63	98	118	82	95
ENSMUSG00000002477	655	445	635	621	1265	568	447	556	722
ENSMUSG00000002486	198	208	187	203	304	149	235	246	270
ENSMUSG00000002489	497	424	435	526	997	592	525	510	820
ENSMUSG00000002496	1311	1966	1811	2237	2029	1645	2227	2204	2209
ENSMUSG00000002500	566	1759	1844	2037	801	737	1212	1640	1305
ENSMUSG00000002504	966	1266	1489	1438	1427	1355	1479	1642	1491
ENSMUSG00000002524	1588	1256	1684	1552	2226	1276	1581	1612	1847
ENSMUSG00000002546	1771	1897	1949	2226	2659	1948	2332	2379	2668
ENSMUSG00000002550	319	383	431	365	470	390	529	432	477
ENSMUSG00000002565	60	117	79	100	84	67	126	143	167
ENSMUSG00000002578	15	32	15	43	25	37	38	44	34
ENSMUSG00000002580	564	521	618	661	679	591	649	639	605
ENSMUSG00000002588	22	0	2	0	0	0	1	0	2
ENSMUSG00000002602	5059	5739	5546	5540	9353	7837	7401	6635	8467
ENSMUSG00000002603	1440	1083	1557	1243	2412	1913	1424	1375	1788
ENSMUSG00000002608	572	690	844	854	993	703	822	841	921
ENSMUSG00000002617	203	236	276	318	356	181	369	300	473
ENSMUSG00000002625	756	1086	818	1030	1136	506	1222	1259	1284
ENSMUSG00000002635	185	208	235	255	260	215	243	201	288
ENSMUSG00000002658	1474	737	1105	919	1873	881	915	1022	1273
ENSMUSG00000002660	276	405	501	514	547	282	467	494	432
ENSMUSG00000002661	140	226	306	256	221	149	257	267	228
ENSMUSG00000002664	2	1	2	3	7	0	6	1	2
ENSMUSG00000002668	359	311	258	306	462	172	371	353	469
ENSMUSG00000002679	279	274	331	302	512	302	344	265	403
ENSMUSG00000002688	92	171	158	208	158	187	201	170	204
ENSMUSG00000002699	975	607	696	651	1202	802	703	674	969
ENSMUSG00000002718	1945	1847	2226	2351	4138	1732	2217	2005	3095
ENSMUSG00000002728	1014	1100	1456	1461	1761	926	1271	1257	1486
ENSMUSG00000002731	387	386	412	468	566	412	492	553	582
ENSMUSG00000002732	842	661	869	887	1394	1128	1032	1049	1288
ENSMUSG00000002733	697	721	871	963	1391	891	895	769	1164
ENSMUSG00000002741	2438	1991	2592	2212	3728	2576	2525	2526	3263
ENSMUSG00000002748	3546	3284	3676	3996	6293	3146	3868	3561	5030
ENSMUSG00000002763	318	531	554	552	535	397	559	617	498
ENSMUSG00000002767	546	641	844	790	711	541	665	723	736
ENSMUSG00000002768	798	484	679	573	941	635	666	668	788
ENSMUSG00000002769	4	12	15	7	12	7	7	12	15
ENSMUSG00000002771	45	52	44	75	64	59	107	91	96
ENSMUSG00000002778	1774	2151	2624	2526	3345	2898	2868	2659	3038
ENSMUSG00000002781	341	800	756	983	505	475	769	895	642
ENSMUSG00000002797	304	324	324	433	532	254	320	368	447
ENSMUSG00000002799	377	558	564	729	604	559	673	706	637
ENSMUSG00000002803	184	234	305	327	265	225	237	343	334
ENSMUSG00000002804	74	108	123	117	125	104	117	148	124
ENSMUSG00000002808	491	654	574	824	769	472	714	601	716
ENSMUSG00000002812	3165	2983	3101	3386	3935	2838	3475	3290	3969
ENSMUSG00000002814	239	248	227	237	392	198	275	294	354
ENSMUSG00000002820	527	679	781	761	705	573	804	797	889
ENSMUSG00000002825	159	109	121	131	191	85	121	152	162
ENSMUSG00000002831	1346	2467	1804	2834	1530	1113	2430	2617	2219
ENSMUSG00000002833	862	808	947	1019	1231	755	1045	1028	1151
ENSMUSG00000002835	681	375	593	481	1086	558	521	476	781
ENSMUSG00000002844	939	812	1133	1048	1472	1106	1089	1007	1204
ENSMUSG00000002845	604	493	547	695	1189	624	806	730	970
ENSMUSG00000002846	578	708	805	805	813	530	763	724	802
ENSMUSG00000002847	530	528	508	526	597	662	757	750	693
ENSMUSG00000002870	795	359	726	594	1531	630	609	545	897
ENSMUSG00000002871	402	378	458	527	477	392	544	513	585
ENSMUSG00000002881	1414	1554	1845	2171	3165	2212	2130	1651	2568
ENSMUSG00000002885	2397	1735	2095	1820	3005	2411	2423	2169	2503
ENSMUSG00000002897	856	445	646	644	1489	656	556	577	921
ENSMUSG00000002900	6132	5600	6225	6702	9947	8770	7785	7835	9762
ENSMUSG00000002908	101	178	135	218	112	101	219	176	128
ENSMUSG00000002910	118	153	134	137	136	88	148	145	165
ENSMUSG00000002944	18905	34794	35250	42115	31033	23741	36482	33883	35618
ENSMUSG00000002948	957	1180	1151	1368	1516	1046	1494	1399	1564
ENSMUSG00000002949	1282	1682	1591	1816	1757	1063	1664	1755	1847
ENSMUSG00000002957	2487	2475	2690	2946	3791	2924	2821	2711	3470
ENSMUSG00000002963	304	272	394	303	495	316	376	407	418
ENSMUSG00000002968	545	641	766	811	891	744	922	825	876
ENSMUSG00000002980	1831	2758	3133	3239	2510	2080	2872	3011	2754
ENSMUSG00000002981	1830	1977	2340	2448	2830	1992	2327	2360	2635
ENSMUSG00000002983	300	262	358	348	513	414	387	378	406
ENSMUSG00000002984	687	752	969	892	1076	745	866	910	916
ENSMUSG00000002985	31281	28874	29999	25661	23997	36503	30763	32617	38303
ENSMUSG00000002992	174	66	166	91	199	125	68	85	128
ENSMUSG00000002996	1971	2709	2336	2664	2408	2016	3286	2903	3440
ENSMUSG00000002997	264	184	381	352	707	347	300	317	409
ENSMUSG00000003031	936	1625	1662	1931	2256	1637	2055	1754	2342
ENSMUSG00000003032	526	650	658	737	635	825	817	889	870
ENSMUSG00000003033	1022	965	1107	1166	1556	1003	1103	1156	1328
ENSMUSG00000003037	1541	1125	1439	1251	2108	1451	1436	1295	1770
ENSMUSG00000003038	2210	2011	3044	2427	4677	2682	2711	2359	3610
ENSMUSG00000003039	1446	1098	1324	1203	1695	1396	1486	1329	1533
ENSMUSG00000003051	6	10	4	6	2	9	2	6	15
ENSMUSG00000003062	596	625	754	691	1028	763	768	846	935
ENSMUSG00000003068	1423	1489	1893	1912	2028	1541	1859	1971	1880
ENSMUSG00000003070	29	46	35	55	27	48	54	41	46
ENSMUSG00000003072	2265	3308	3969	3546	2796	2519	3288	3808	3340
ENSMUSG00000003099	912	1054	1200	1264	1555	979	1187	1257	1426
ENSMUSG00000003119	857	861	791	1002	1474	899	1086	1083	1485
ENSMUSG00000003123	481	579	640	710	533	576	789	715	722
ENSMUSG00000003131	1732	1665	2115	2147	3612	2200	2288	2073	3093
ENSMUSG00000003134	241	289	267	383	366	314	391	344	365
ENSMUSG00000003135	408	505	638	629	844	561	653	542	761
ENSMUSG00000003153	174	155	171	188	318	222	240	175	269
ENSMUSG00000003154	693	932	898	1133	1105	923	1214	1117	1281
ENSMUSG00000003161	2058	1734	2243	2145	3155	2499	2321	2121	2851
ENSMUSG00000003166	941	1154	1305	1322	1638	1320	1426	1426	1596
ENSMUSG00000003184	608	563	665	682	929	467	769	771	877
ENSMUSG00000003190	188	145	209	161	273	137	200	200	225
ENSMUSG00000003198	123	191	163	200	275	165	203	173	281
ENSMUSG00000003199	612	579	732	701	717	644	733	679	778
ENSMUSG00000003200	1031	796	983	885	1515	1036	1036	1201	1270
ENSMUSG00000003206	48	44	49	41	47	77	59	52	48
ENSMUSG00000003208	149	82	150	128	197	154	145	143	175
ENSMUSG00000003226	4450	4731	4183	5826	8780	4514	5350	5067	7533
ENSMUSG00000003227	11	2	8	5	9	6	11	10	14
ENSMUSG00000003228	1428	1664	1658	1950	2938	2148	2393	1809	2565
ENSMUSG00000003233	715	927	914	1071	1353	936	1175	1197	1222
ENSMUSG00000003234	904	933	1024	1020	1345	743	1083	1123	1122
ENSMUSG00000003235	1035	1111	1283	1367	1665	1051	1334	1278	1465
ENSMUSG00000003269	642	723	666	768	1112	759	922	759	922
ENSMUSG00000003271	3	0	1	3	2	5	0	0	3
ENSMUSG00000003273	70	114	74	87	45	52	99	116	85
ENSMUSG00000003279	6	3	6	9	13	5	9	12	15
ENSMUSG00000003282	75	126	110	172	115	51	106	123	140
ENSMUSG00000003283	682	426	498	450	892	527	446	465	657
ENSMUSG00000003299	595	778	900	873	791	664	917	886	792
ENSMUSG00000003308	928	921	1050	1053	1225	971	1054	1084	1313
ENSMUSG00000003309	5	3	2	0	2	2	0	4	0
ENSMUSG00000003316	4870	5805	5335	6424	7933	5800	6667	6160	8035
ENSMUSG00000003341	0	0	0	0	0	0	0	0	2
ENSMUSG00000003344	383	409	524	565	509	480	584	612	553
ENSMUSG00000003345	1329	1440	1743	1686	1896	1710	1759	1900	1959
ENSMUSG00000003346	420	453	588	472	618	609	565	619	628
ENSMUSG00000003348	636	491	686	517	973	735	568	598	823
ENSMUSG00000003352	335	302	313	345	417	437	439	465	504
ENSMUSG00000003354	4	6	4	6	4	7	5	11	7
ENSMUSG00000003355	227	122	266	220	432	219	203	197	267
ENSMUSG00000003360	1927	1516	1932	1989	2704	1453	1997	1859	2356
ENSMUSG00000003363	2365	1732	2053	1685	2027	2137	1923	2174	2640
ENSMUSG00000003378	98	197	133	159	111	125	252	216	206
ENSMUSG00000003379	350	15	28	21	55	22	32	23	40
ENSMUSG00000003380	927	1218	1495	1255	1162	1222	1480	1668	1233
ENSMUSG00000003382	1189	1199	1215	1497	1792	1333	1456	1435	1945
ENSMUSG00000003402	1822	1233	1740	1619	2615	1746	1630	1590	2018
ENSMUSG00000003410	0	0	2	7	2	3	6	9	2
ENSMUSG00000003411	9	2	13	8	21	14	18	14	14
ENSMUSG00000003418	168	197	229	288	363	240	235	204	363
ENSMUSG00000003420	2011	2218	2040	2148	1856	2227	2804	2654	2574
ENSMUSG00000003421	509	452	510	501	682	451	540	630	593
ENSMUSG00000003423	455	418	521	482	542	432	527	516	517
ENSMUSG00000003429	6198	4715	6488	5578	7973	6838	6221	6419	7303
ENSMUSG00000003435	2227	2054	2113	2360	3105	1996	2463	2374	2799
ENSMUSG00000003437	1230	1063	1246	1250	1687	956	1377	1217	1527
ENSMUSG00000003438	570	492	743	672	964	566	620	742	713
ENSMUSG00000003444	203	186	202	219	239	154	197	205	224
ENSMUSG00000003452	156	231	227	319	258	241	332	225	327
ENSMUSG00000003458	2124	1927	2114	1925	2944	2219	2301	2195	2952
ENSMUSG00000003464	1540	2219	2253	2424	2451	1620	2531	2453	2478
ENSMUSG00000003469	177	266	265	345	234	181	319	304	235
ENSMUSG00000003476	150	328	258	348	269	156	356	402	263
ENSMUSG00000003477	15	138	59	89	4	28	68	94	37
ENSMUSG00000003484	304	182	310	184	378	239	194	230	358
ENSMUSG00000003500	592	566	719	646	1130	798	740	849	845
ENSMUSG00000003518	3393	3603	4058	4512	5355	3976	4601	4037	4929
ENSMUSG00000003526	158	281	229	359	186	87	234	329	175
ENSMUSG00000003527	248	301	325	324	460	275	363	347	433
ENSMUSG00000003528	330	292	384	373	561	487	394	426	546
ENSMUSG00000003531	187	218	276	235	260	239	291	278	251
ENSMUSG00000003534	707	566	706	754	975	803	857	811	839
ENSMUSG00000003541	714	629	718	668	1107	695	684	619	872
ENSMUSG00000003545	21	19	24	53	25	24	30	34	68
ENSMUSG00000003546	528	517	536	537	578	474	583	629	648
ENSMUSG00000003549	328	338	385	321	512	277	389	383	452
ENSMUSG00000003555	0	2	0	0	2	0	4	3	0
ENSMUSG00000003559	559	858	993	992	929	622	882	848	926
ENSMUSG00000003573	321	286	303	312	478	388	423	394	460
ENSMUSG00000003575	241	358	320	370	402	285	442	451	473
ENSMUSG00000003581	259	268	365	261	374	271	379	406	375
ENSMUSG00000003585	52	47	50	49	123	79	57	62	97
ENSMUSG00000003604	164	224	290	341	380	296	303	274	325
ENSMUSG00000003617	2882	4049	3817	4644	3773	3345	5023	4293	4753
ENSMUSG00000003623	1080	1290	1324	1396	1448	1219	1533	1251	1667
ENSMUSG00000003644	706	542	716	598	946	879	589	671	787
ENSMUSG00000003657	2	0	0	0	0	0	0	0	2
ENSMUSG00000003660	2947	2769	2782	3290	4365	2373	3195	3379	3926
ENSMUSG00000003662	586	692	824	875	909	675	900	826	866
ENSMUSG00000003665	45	12	7	21	44	16	52	30	19
ENSMUSG00000003680	139	105	150	109	200	127	144	142	176
ENSMUSG00000003721	907	1245	1127	1410	1333	1026	1522	1305	1395
ENSMUSG00000003731	1666	1970	2172	2418	2903	1642	2330	2374	2929
ENSMUSG00000003746	2200	2161	2425	2859	3796	3287	2857	2574	3135
ENSMUSG00000003752	127	118	158	154	187	170	193	165	220
ENSMUSG00000003762	272	211	273	180	426	288	274	306	329
ENSMUSG00000003778	1405	1310	1264	1617	2385	1015	1724	1612	2151
ENSMUSG00000003779	1053	436	830	835	2102	738	733	781	1238
ENSMUSG00000003808	474	368	487	425	695	379	478	477	570
ENSMUSG00000003809	537	881	889	1085	741	487	863	931	946
ENSMUSG00000003810	2397	3160	2915	3566	3569	2522	3485	3330	3664
ENSMUSG00000003812	723	394	639	466	772	598	489	520	659
ENSMUSG00000003813	857	935	1209	1145	1285	972	1032	1033	1153
ENSMUSG00000003814	20297	10553	18849	17258	36008	15052	13758	13419	19438
ENSMUSG00000003824	87	51	100	62	186	107	64	60	72
ENSMUSG00000003847	2338	3573	2327	4156	4801	2632	4923	4209	5476
ENSMUSG00000003848	422	365	439	489	624	337	498	418	522
ENSMUSG00000003849	793	1062	1081	1077	1004	628	1141	1064	927
ENSMUSG00000003863	6	21	10	5	12	4	5	3	8
ENSMUSG00000003865	1037	1757	1720	2077	1777	1238	1808	1772	1741
ENSMUSG00000003868	471	425	632	557	920	445	471	484	605
ENSMUSG00000003872	6	9	9	13	2	10	3	10	8
ENSMUSG00000003873	737	490	775	478	932	744	650	745	785
ENSMUSG00000003882	483	206	362	182	477	258	182	245	573
ENSMUSG00000003923	651	934	1017	1180	1222	846	1101	909	1221
ENSMUSG00000003929	228	237	281	366	455	308	385	318	504
ENSMUSG00000003934	111	401	514	407	295	64	196	341	370
ENSMUSG00000003948	660	976	1163	1424	1348	1189	1256	927	1396
ENSMUSG00000003949	202	524	515	359	270	183	326	365	365
ENSMUSG00000003955	1077	1221	1503	1564	1602	1222	1546	1318	1447
ENSMUSG00000003970	6875	4915	7206	6338	9717	6709	6324	6540	7558
ENSMUSG00000003992	664	776	730	912	851	706	961	854	1008
ENSMUSG00000004018	196	148	194	190	299	158	206	226	225
ENSMUSG00000004031	0	2	2	8	5	0	6	4	3
ENSMUSG00000004032	270	384	476	483	383	371	499	536	450
ENSMUSG00000004035	124	318	280	332	172	174	225	269	242
ENSMUSG00000004038	0	0	0	0	0	6	0	3	4
ENSMUSG00000004040	3948	4224	4411	5019	6565	4123	4987	4554	5637
ENSMUSG00000004043	424	433	516	498	570	368	497	518	481
ENSMUSG00000004044	5151	5396	6317	6145	8243	7154	6925	6721	7466
ENSMUSG00000004054	833	685	866	811	1168	983	987	1039	1086
ENSMUSG00000004056	1915	2570	2999	3275	3054	2388	2945	3006	3186
ENSMUSG00000004069	1166	2079	2030	2477	1868	1379	1933	1945	2010
ENSMUSG00000004070	1580	1425	1533	1571	2079	1446	1594	1694	1842
ENSMUSG00000004071	784	1344	1256	1439	1282	857	1428	1391	1487
ENSMUSG00000004085	3110	5265	4506	6121	5276	3599	5495	5047	5711
ENSMUSG00000004096	1318	1055	1363	1345	1855	1211	1278	1129	1649
ENSMUSG00000004098	2678	2611	2545	3061	3965	4344	3885	3136	3233
ENSMUSG00000004099	2183	1231	1730	1748	3816	1745	1673	1622	2556
ENSMUSG00000004100	274	156	227	256	548	192	260	205	317
ENSMUSG00000004105	2283	3096	3428	2955	3404	3450	4026	3830	4492
ENSMUSG00000004110	64	16	11	15	42	19	22	32	24
ENSMUSG00000004113	7	6	5	15	19	5	12	0	18
ENSMUSG00000004127	215	144	183	222	431	148	219	160	270
ENSMUSG00000004151	251	422	378	542	507	447	517	339	490
ENSMUSG00000004187	49	135	58	117	83	47	118	152	88
ENSMUSG00000004207	65724	45950	64380	49435	62589	49806	42320	48462	66034
ENSMUSG00000004221	950	1325	1129	1263	1539	973	1422	1372	1513
ENSMUSG00000004231	4	0	0	0	0	3	0	0	0
ENSMUSG00000004233	191	238	187	233	380	237	288	284	375
ENSMUSG00000004263	892	848	1152	1088	1606	1254	1331	1303	1516
ENSMUSG00000004264	1648	2080	2574	2613	2627	2042	2259	2316	2433
ENSMUSG00000004266	1907	965	1365	1079	2008	1257	1069	1092	1597
ENSMUSG00000004267	109	123	109	119	120	79	181	143	172
ENSMUSG00000004268	865	808	1020	913	1370	753	968	958	1084
ENSMUSG00000004270	693	718	850	778	1120	725	903	853	986
ENSMUSG00000004285	880	739	811	762	902	852	931	919	983
ENSMUSG00000004296	4	7	0	0	3	8	4	0	8
ENSMUSG00000004317	769	686	883	942	1808	969	859	884	1395
ENSMUSG00000004319	1037	1608	1404	1851	1812	1089	1759	1569	2075
ENSMUSG00000004328	9	24	12	16	7	6	24	25	8
ENSMUSG00000004341	0	0	3	0	0	0	0	0	2
ENSMUSG00000004347	878	1770	1200	2194	1505	956	1823	1810	1809
ENSMUSG00000004356	876	731	878	1002	1982	684	962	879	1318
ENSMUSG00000004359	46	55	67	63	137	45	58	58	110
ENSMUSG00000004360	21	25	23	38	13	11	27	29	12
ENSMUSG00000004364	2503	3722	4058	4618	5366	3540	4217	3739	5060
ENSMUSG00000004371	33	7	0	27	68	13	10	10	18
ENSMUSG00000004383	774	1334	1219	1631	1471	1264	1555	1439	1520
ENSMUSG00000004393	376	373	454	420	722	330	390	456	523
ENSMUSG00000004394	1179	1632	1609	1937	1582	1287	1814	1797	1704
ENSMUSG00000004415	32	46	32	12	22	56	63	32	47
ENSMUSG00000004446	300	155	234	181	373	179	192	188	274
ENSMUSG00000004451	1485	1379	1921	1679	2994	1906	1828	1550	2386
ENSMUSG00000004455	2596	2764	3498	3485	5093	3293	3523	3200	4139
ENSMUSG00000004460	2184	1564	2275	2383	4285	2217	2049	2104	2912
ENSMUSG00000004462	295	293	333	338	440	265	353	381	370
ENSMUSG00000004473	212	171	163	177	221	351	345	320	368
ENSMUSG00000004500	153	144	205	210	289	210	205	220	244
ENSMUSG00000004508	1517	1489	1449	1532	2055	1928	2095	1704	2502
ENSMUSG00000004530	3394	1930	3258	2514	5264	3144	2530	2735	3950
ENSMUSG00000004535	3581	3769	3933	4378	5694	3523	4600	4159	5160
ENSMUSG00000004540	3	5	3	0	9	0	4	7	5
ENSMUSG00000004542	0	0	0	0	0	0	3	0	0
ENSMUSG00000004552	31	17	12	23	32	17	27	33	43
ENSMUSG00000004558	9101	19321	17409	19540	12646	11065	18576	17813	15603
ENSMUSG00000004561	200	286	275	308	308	149	309	330	310
ENSMUSG00000004562	1566	1500	1428	1743	2438	2160	2187	2247	2705
ENSMUSG00000004565	438	416	382	479	648	322	591	623	717
ENSMUSG00000004567	554	683	691	646	817	461	807	837	821
ENSMUSG00000004568	514	473	528	586	673	451	606	577	657
ENSMUSG00000004591	1501	1929	1964	2585	3390	2159	2440	1976	3029
ENSMUSG00000004609	837	1028	775	1064	1387	921	1121	1039	1266
ENSMUSG00000004610	2859	4669	5819	5563	3626	2766	4099	4592	4642
ENSMUSG00000004612	35	26	33	17	18	37	29	37	25
ENSMUSG00000004626	690	454	507	469	732	470	461	492	638
ENSMUSG00000004630	2	0	0	0	0	0	2	3	3
ENSMUSG00000004631	655	724	721	686	984	863	970	813	1060
ENSMUSG00000004633	127	123	110	139	145	147	172	152	163
ENSMUSG00000004637	116	149	129	118	213	152	159	154	171
ENSMUSG00000004642	776	577	880	819	1531	808	825	812	1127
ENSMUSG00000004655	2486	2875	2349	3731	2812	2880	3373	3795	3474
ENSMUSG00000004661	156	108	127	131	177	84	115	142	167
ENSMUSG00000004665	2377	1859	2706	2377	4218	3097	2672	2769	3947
ENSMUSG00000004667	664	683	844	824	898	628	806	925	796
ENSMUSG00000004668	0	2	7	8	10	4	0	6	10
ENSMUSG00000004677	2794	2107	2230	2388	3914	2439	2772	2815	3522
ENSMUSG00000004698	493	763	854	1074	930	693	832	758	940
ENSMUSG00000004707	848	588	708	599	934	717	603	574	985
ENSMUSG00000004709	215	103	135	146	419	121	139	127	187
ENSMUSG00000004730	5366	4251	4589	3966	5262	5113	4388	4543	5925
ENSMUSG00000004748	299	775	941	973	503	395	682	892	664
ENSMUSG00000004768	511	542	544	675	1118	787	773	759	1103
ENSMUSG00000004771	2179	2295	2753	3110	3957	2612	2909	2743	3425
ENSMUSG00000004788	601	499	620	595	812	568	552	688	719
ENSMUSG00000004789	5580	8564	8423	9691	8654	5076	8311	8334	8665
ENSMUSG00000004791	156	147	204	205	494	210	154	167	303
ENSMUSG00000004798	1553	2308	2275	2841	2646	2516	2954	2547	3080
ENSMUSG00000004814	92	18	54	41	68	47	16	39	19
ENSMUSG00000004815	350	293	231	479	367	168	322	356	417
ENSMUSG00000004837	264	215	276	253	395	311	279	292	355
ENSMUSG00000004842	0	3	0	0	0	0	4	0	0
ENSMUSG00000004843	1008	1194	1475	1557	1713	1530	1504	1300	1779
ENSMUSG00000004846	2595	1650	2365	2285	3987	2629	2349	2463	3311
ENSMUSG00000004849	1242	913	1373	1045	2087	1302	1233	1211	1509
ENSMUSG00000004864	20	6	7	9	21	6	8	10	14
ENSMUSG00000004865	1203	1000	1052	1335	2298	889	1379	1324	1594
ENSMUSG00000004872	0	0	2	3	0	4	0	2	3
ENSMUSG00000004880	882	836	1124	1121	1952	1123	1243	1017	1321
ENSMUSG00000004885	77	40	21	55	64	109	85	106	61
ENSMUSG00000004891	2819	1983	2726	2669	5856	3407	2690	2955	4761
ENSMUSG00000004892	3	13	8	2	7	4	4	14	10
ENSMUSG00000004894	0	3	0	0	0	0	0	0	0
ENSMUSG00000004895	485	553	594	690	792	679	772	680	670
ENSMUSG00000004896	323	387	377	430	449	185	466	431	576
ENSMUSG00000004897	3690	3683	4806	4589	7262	4488	4606	4239	5598
ENSMUSG00000004902	3	4	4	12	8	2	16	7	7
ENSMUSG00000004929	249	238	338	276	456	269	290	260	328
ENSMUSG00000004931	276	372	486	473	466	363	494	505	423
ENSMUSG00000004933	61	32	61	39	79	42	48	76	70
ENSMUSG00000004934	353	269	374	330	406	241	342	305	407
ENSMUSG00000004936	1346	1160	1575	1575	2083	1565	1533	1473	1908
ENSMUSG00000004937	770	946	1139	1048	1250	942	1105	1227	1182
ENSMUSG00000004939	461	336	281	407	1136	476	632	498	889
ENSMUSG00000004945	987	1133	1323	1336	1314	1116	1308	1429	1318
ENSMUSG00000004947	210	146	206	206	278	203	247	214	217
ENSMUSG00000004951	1644	1727	2133	2040	2152	1703	2397	2206	2411
ENSMUSG00000004952	954	851	700	817	890	703	1022	1050	1311
ENSMUSG00000004961	13	20	12	24	37	26	23	30	31
ENSMUSG00000004980	14225	13423	17093	18606	27955	12408	16104	14576	21188
ENSMUSG00000004988	4	7	0	3	3	0	7	2	3
ENSMUSG00000004994	153	138	136	175	202	165	175	152	207
ENSMUSG00000004996	237	190	256	241	355	191	280	268	347
ENSMUSG00000005034	2806	3102	3492	3748	4738	3876	3653	3446	4417
ENSMUSG00000005043	484	400	459	415	496	508	542	486	551
ENSMUSG00000005045	5	0	9	19	15	6	6	11	15
ENSMUSG00000005054	1810	627	1444	870	1819	936	855	865	1341
ENSMUSG00000005057	171	73	161	117	237	121	140	116	183
ENSMUSG00000005069	485	533	592	611	700	585	669	742	689
ENSMUSG00000005078	512	529	564	635	813	585	652	636	718
ENSMUSG00000005087	3344	1819	2576	2585	5498	3017	2848	2206	3733
ENSMUSG00000005089	31	37	24	27	40	16	22	19	29
ENSMUSG00000005102	481	390	394	495	761	405	569	519	675
ENSMUSG00000005103	6826	4660	6275	5772	10524	5522	5839	5878	8520
ENSMUSG00000005107	162	139	180	102	166	148	153	162	227
ENSMUSG00000005124	1552	1333	1524	1589	4071	2965	2196	2277	3810
ENSMUSG00000005125	1277	1263	1453	1663	1866	1441	1460	1515	1921
ENSMUSG00000005131	13	11	8	14	27	14	16	17	17
ENSMUSG00000005142	3431	3265	3465	3228	3944	3903	3610	3912	4758
ENSMUSG00000005148	24	14	13	16	17	15	16	18	23
ENSMUSG00000005150	338	442	366	458	431	275	479	462	451
ENSMUSG00000005161	2962	3856	4276	4054	3952	3020	4026	4487	4163
ENSMUSG00000005198	2756	2336	2287	2525	3785	3099	3096	2844	3816
ENSMUSG00000005202	2	2	0	0	0	0	0	2	0
ENSMUSG00000005204	1087	1085	1216	1248	1862	1065	1322	1247	1658
ENSMUSG00000005220	1314	3119	2361	3619	2276	1733	3309	2719	2749
ENSMUSG00000005225	416	456	433	600	679	516	568	503	730
ENSMUSG00000005232	0	0	0	0	0	0	0	0	3
ENSMUSG00000005233	329	283	411	332	841	419	286	292	567
ENSMUSG00000005237	24	16	19	26	30	27	27	32	28
ENSMUSG00000005251	0	5	4	7	4	2	8	6	0
ENSMUSG00000005262	1177	1240	1238	1428	1921	1042	1479	1392	1827
ENSMUSG00000005267	88	125	111	170	243	127	194	173	230
ENSMUSG00000005268	76	220	201	338	202	86	260	269	277
ENSMUSG00000005299	1221	1424	1732	1849	1845	1311	1658	1576	1829
ENSMUSG00000005312	1556	1694	2116	2345	3501	2012	2162	1933	2765
ENSMUSG00000005320	0	0	3	6	11	0	7	4	1
ENSMUSG00000005338	106	93	127	105	105	105	117	150	117
ENSMUSG00000005339	4	0	0	7	0	6	4	8	0
ENSMUSG00000005354	1985	2282	2414	2551	2567	1828	2554	2568	2475
ENSMUSG00000005355	0	0	0	0	0	0	0	4	2
ENSMUSG00000005357	3	0	2	4	9	9	4	7	24
ENSMUSG00000005360	554	445	460	407	765	574	606	574	864
ENSMUSG00000005362	858	1162	941	1284	1173	847	1343	1160	1337
ENSMUSG00000005364	26	3	6	2	7	7	0	2	9
ENSMUSG00000005370	693	528	730	677	1286	595	665	646	926
ENSMUSG00000005371	1283	1590	1693	1996	2504	1841	1996	1801	2418
ENSMUSG00000005373	175	340	271	385	196	94	373	441	237
ENSMUSG00000005374	629	505	635	713	1175	713	777	703	908
ENSMUSG00000005378	308	225	337	340	516	302	325	353	395
ENSMUSG00000005397	10024	14134	11782	14135	18190	21004	18523	16705	20204
ENSMUSG00000005410	1199	395	950	651	2088	762	674	671	1104
ENSMUSG00000005413	7450	2166	10806	6720	20431	3892	3349	3615	8077
ENSMUSG00000005417	4976	5193	5345	6854	9144	6488	7287	7013	8686
ENSMUSG00000005442	1948	1834	1847	2084	2815	2407	2374	2552	2790
ENSMUSG00000005447	146	75	99	88	155	118	114	105	138
ENSMUSG00000005465	131	127	147	157	201	175	179	151	153
ENSMUSG00000005469	2368	3555	3784	3943	3625	3295	3964	3848	4163
ENSMUSG00000005470	298	138	254	205	555	253	165	197	318
ENSMUSG00000005474	0	0	0	0	2	0	0	0	2
ENSMUSG00000005481	878	470	768	676	1525	608	634	630	928
ENSMUSG00000005483	670	474	686	641	1001	590	650	530	826
ENSMUSG00000005493	0	0	0	3	0	0	0	0	0
ENSMUSG00000005501	880	1077	952	1242	1575	841	1414	1308	1481
ENSMUSG00000005505	249	240	191	301	328	151	299	255	275
ENSMUSG00000005506	2241	2988	2866	3713	4345	2341	3317	3115	3980
ENSMUSG00000005510	2104	3679	3931	4466	3038	2432	3609	3559	3557
ENSMUSG00000005514	1670	863	1683	1082	2308	1346	1181	1242	1498
ENSMUSG00000005533	881	1092	1031	1290	1668	1232	1296	1192	1692
ENSMUSG00000005534	1731	3888	2900	4336	3289	2298	4114	3673	4302
ENSMUSG00000005540	166	21	19	18	25	9	28	22	20
ENSMUSG00000005553	2	0	0	0	0	0	0	2	5
ENSMUSG00000005566	1826	1462	2091	1890	3469	2035	2074	2051	2513
ENSMUSG00000005575	1553	1715	2111	2126	2403	1875	2040	1850	2107
ENSMUSG00000005580	288	450	377	509	436	271	451	535	494
ENSMUSG00000005583	1998	3140	2777	3046	3094	2653	3480	2986	3787
ENSMUSG00000005609	976	964	1045	1103	1750	954	1188	999	1421
ENSMUSG00000005610	20583	27558	29614	34469	40596	25807	32074	27890	36862
ENSMUSG00000005611	320	514	481	661	514	622	654	615	735
ENSMUSG00000005615	2877	3484	3273	4290	4418	2851	3907	3747	4093
ENSMUSG00000005621	728	843	933	940	1204	884	1061	1051	1147
ENSMUSG00000005625	2034	1787	1852	2006	2589	1550	2044	2005	2100
ENSMUSG00000005628	86	240	159	211	125	121	191	180	157
ENSMUSG00000005640	13	7	2	3	3	6	8	16	19
ENSMUSG00000005649	0	0	0	2	0	0	2	0	2
ENSMUSG00000005656	1569	1448	1681	1759	2726	1660	1747	1606	2194
ENSMUSG00000005667	374	215	397	387	1009	386	310	323	562
ENSMUSG00000005672	326	357	466	455	984	526	492	487	805
ENSMUSG00000005674	794	1064	1389	1330	1254	916	1238	1234	1310
ENSMUSG00000005677	11	19	28	16	19	20	12	14	9
ENSMUSG00000005681	6	7	6	7	10	11	9	9	4
ENSMUSG00000005682	558	655	599	710	950	408	864	798	983
ENSMUSG00000005683	9705	20498	18695	23572	17020	11726	18734	18306	19082
ENSMUSG00000005686	1094	1336	1436	1650	1805	982	1536	1364	1519
ENSMUSG00000005687	764	858	943	1083	1329	885	1075	961	1268
ENSMUSG00000005696	4	0	1	0	2	4	5	0	3
ENSMUSG00000005698	1628	1734	1960	2114	2937	1871	1940	1887	2620
ENSMUSG00000005699	52	63	96	62	93	76	67	88	72
ENSMUSG00000005705	2	3	6	1	2	4	3	7	3
ENSMUSG00000005716	9	4	10	3	4	5	12	0	8
ENSMUSG00000005718	40	40	65	50	89	55	80	55	88
ENSMUSG00000005732	1567	798	1672	1312	3111	1498	1288	1253	1928
ENSMUSG00000005763	50	41	21	21	35	27	42	47	41
ENSMUSG00000005774	383	428	374	437	549	358	616	518	623
ENSMUSG00000005779	2545	2091	2725	2376	3501	2232	2568	2575	3038
ENSMUSG00000005800	244	91	229	111	391	150	66	67	148
ENSMUSG00000005802	940	1071	1123	1443	2802	1450	1525	1350	2018
ENSMUSG00000005803	723	736	766	889	861	723	844	827	922
ENSMUSG00000005804	744	976	848	1065	1077	878	1228	998	1049
ENSMUSG00000005813	1109	1108	1193	1423	1768	915	1355	1258	1471
ENSMUSG00000005823	900	795	886	840	1119	739	889	958	1018
ENSMUSG00000005824	78	30	54	54	77	41	32	27	52
ENSMUSG00000005836	589	1045	1135	1087	897	1002	1135	1037	1110
ENSMUSG00000005846	1421	1511	1773	1939	2965	1357	1849	1654	2092
ENSMUSG00000005864	0	0	2	0	0	0	2	2	4
ENSMUSG00000005871	2182	2851	2244	3183	4111	2702	3406	2998	4060
ENSMUSG00000005873	4531	6603	7580	8633	7283	5322	7086	6868	7168
ENSMUSG00000005881	1299	1097	1334	1277	1533	1542	1603	1541	1760
ENSMUSG00000005882	1362	2283	2185	2742	2006	1278	2194	2460	2181
ENSMUSG00000005883	4	5	0	4	0	0	5	0	2
ENSMUSG00000005886	1059	1670	1553	2073	2010	1519	1964	1698	2058
ENSMUSG00000005892	0	0	0	0	0	2	0	0	0
ENSMUSG00000005893	908	1367	956	1402	1552	1189	1376	1469	1849
ENSMUSG00000005897	246	338	258	373	430	356	369	374	431
ENSMUSG00000005899	457	524	535	572	833	423	588	627	798
ENSMUSG00000005907	271	386	323	413	431	254	414	417	435
ENSMUSG00000005936	1518	1530	1709	1847	2570	1853	2056	1954	2384
ENSMUSG00000005947	46	31	44	39	62	57	67	60	72
ENSMUSG00000005949	376	398	393	396	488	362	499	450	545
ENSMUSG00000005950	235	290	231	281	214	197	339	325	261
ENSMUSG00000005951	70	89	64	85	70	63	79	71	68
ENSMUSG00000005952	4	6	7	4	4	2	8	0	0
ENSMUSG00000005958	243	293	358	342	363	476	459	406	540
ENSMUSG00000005968	65	47	63	48	65	66	53	67	87
ENSMUSG00000005973	3410	3048	3947	3996	7558	4758	4352	4284	6032
ENSMUSG00000005980	41	43	60	64	75	21	74	56	68
ENSMUSG00000005981	1772	2402	2259	2737	2622	1498	2645	2578	2706
ENSMUSG00000005982	944	1051	1213	1283	1545	1212	1299	1268	1378
ENSMUSG00000005983	62	69	45	55	60	59	67	57	66
ENSMUSG00000005986	56	64	36	50	64	31	59	51	84
ENSMUSG00000006005	5240	5184	5121	6427	8649	4951	5880	5825	7725
ENSMUSG00000006010	1004	1261	1070	1451	1702	1103	1372	1250	1685
ENSMUSG00000006014	1374	743	591	1501	3282	1379	1506	1117	1559
ENSMUSG00000006019	185	211	220	205	269	226	227	280	299
ENSMUSG00000006021	155	207	227	257	231	153	262	297	224
ENSMUSG00000006024	1164	1368	1486	1519	1774	1178	1563	1418	1661
ENSMUSG00000006050	1018	739	977	1002	1590	860	1066	1050	1168
ENSMUSG00000006057	2772	5073	5256	5771	3877	3139	4875	5544	4484
ENSMUSG00000006058	593	486	697	648	882	628	747	668	803
ENSMUSG00000006095	814	552	752	673	989	693	675	750	842
ENSMUSG00000006127	746	873	855	864	841	684	1065	1121	1175
ENSMUSG00000006134	1031	1192	1310	1349	1806	1353	1522	1296	1800
ENSMUSG00000006143	0	0	2	0	0	0	0	0	0
ENSMUSG00000006154	95	97	244	115	131	75	126	95	184
ENSMUSG00000006169	2197	1912	2411	2524	4054	2748	2469	2318	3173
ENSMUSG00000006179	5	3	6	5	14	5	8	8	5
ENSMUSG00000006191	312	347	364	441	419	302	398	421	512
ENSMUSG00000006204	19	68	19	54	29	19	68	56	38
ENSMUSG00000006205	1543	1588	1896	1896	1759	1651	2049	1981	2214
ENSMUSG00000006215	306	325	347	333	379	340	399	399	404
ENSMUSG00000006216	25	36	40	31	31	17	41	33	26
ENSMUSG00000006218	3	4	14	3	4	3	12	4	4
ENSMUSG00000006219	2045	3551	3613	4191	3640	2923	3844	4020	3824
ENSMUSG00000006221	20481	32108	28916	28138	25665	23445	35877	29196	28640
ENSMUSG00000006235	30	36	29	38	23	41	49	64	39
ENSMUSG00000006241	50	58	58	67	62	32	70	97	65
ENSMUSG00000006262	1286	1946	1860	2235	3004	2045	2481	1917	2848
ENSMUSG00000006269	0	5	0	0	2	0	0	0	0
ENSMUSG00000006273	3948	3009	3978	3694	4957	3025	3478	3228	4309
ENSMUSG00000006276	935	947	988	1172	1389	737	1216	1181	1318
ENSMUSG00000006281	1366	1265	1111	1221	1924	1357	1416	1397	1864
ENSMUSG00000006288	562	428	484	582	733	400	655	595	798
ENSMUSG00000006289	497	579	578	585	702	504	597	719	651
ENSMUSG00000006299	1901	1709	2021	1970	2336	1742	2163	2265	2352
ENSMUSG00000006301	2217	2042	2129	2210	2832	2225	2698	2359	3030
ENSMUSG00000006304	7576	5647	7616	6531	11480	7380	7022	6486	9345
ENSMUSG00000006307	973	1016	863	1139	1508	951	1137	1218	1481
ENSMUSG00000006310	14	12	8	18	8	8	14	12	14
ENSMUSG00000006311	0	2	0	0	4	0	0	0	0
ENSMUSG00000006313	4	5	5	5	9	6	0	3	11
ENSMUSG00000006315	710	968	994	1035	1064	797	1016	1016	1012
ENSMUSG00000006333	7335	5853	7952	6988	9830	8967	7643	7545	8767
ENSMUSG00000006335	223	169	255	221	277	204	276	226	238
ENSMUSG00000006342	177	232	233	226	170	295	318	263	312
ENSMUSG00000006344	204	272	239	288	288	180	283	368	305
ENSMUSG00000006345	13	0	0	0	3	0	8	0	0
ENSMUSG00000006356	4966	8559	9211	9759	6637	6750	9803	10200	9145
ENSMUSG00000006360	1833	830	1054	943	1330	1242	1233	1252	1335
ENSMUSG00000006362	420	508	491	559	554	738	691	692	692
ENSMUSG00000006369	1223	2338	2247	2621	1554	3172	3618	3237	2969
ENSMUSG00000006373	1062	1063	1378	1377	1970	1430	1426	1372	1791
ENSMUSG00000006378	79	112	124	136	178	95	122	153	134
ENSMUSG00000006386	1868	2396	2233	2513	2993	2263	2785	2797	3316
ENSMUSG00000006389	4	5	4	6	8	6	0	0	3
ENSMUSG00000006390	1284	815	1102	1067	1882	1066	1051	1190	1363
ENSMUSG00000006392	512	409	573	555	839	486	634	506	700
ENSMUSG00000006395	69	84	64	65	90	85	91	89	127
ENSMUSG00000006398	463	222	475	404	1075	443	358	340	611
ENSMUSG00000006403	497	373	432	793	1992	916	831	845	1194
ENSMUSG00000006411	133	152	90	98	101	136	115	126	150
ENSMUSG00000006412	668	615	709	716	917	590	687	705	805
ENSMUSG00000006418	1282	1533	1558	1530	1674	1381	1723	1734	1844
ENSMUSG00000006423	826	882	988	973	1378	889	1152	976	1316
ENSMUSG00000006435	34	31	34	48	49	41	76	54	31
ENSMUSG00000006442	471	266	550	415	1071	439	449	394	558
ENSMUSG00000006445	295	268	268	267	351	322	308	310	355
ENSMUSG00000006456	411	332	494	435	758	404	449	512	631
ENSMUSG00000006457	10	4	6	10	18	8	9	7	9
ENSMUSG00000006463	157	156	173	176	245	173	246	219	209
ENSMUSG00000006464	80	126	117	142	150	143	161	172	171
ENSMUSG00000006471	255	367	259	328	391	208	381	485	382
ENSMUSG00000006476	452	568	556	587	765	642	835	747	774
ENSMUSG00000006488	0	0	0	0	0	0	0	0	3
ENSMUSG00000006494	2277	4031	3863	4912	3861	2517	4116	3909	4314
ENSMUSG00000006498	3292	2255	3453	3099	6691	3484	3271	3306	4394
ENSMUSG00000006517	115	103	111	95	144	112	118	145	141
ENSMUSG00000006519	2170	1104	1880	1199	2173	1828	1373	1575	1786
ENSMUSG00000006522	8	16	7	10	10	15	22	21	23
ENSMUSG00000006526	267	303	324	351	416	378	428	406	434
ENSMUSG00000006527	568	592	620	682	1029	667	708	602	858
ENSMUSG00000006538	4	2	0	4	0	0	4	3	3
ENSMUSG00000006542	46	51	38	36	53	24	55	51	77
ENSMUSG00000006567	2	2	2	4	4	0	0	2	0
ENSMUSG00000006574	6	12	13	7	3	13	14	5	21
ENSMUSG00000006575	17	29	33	18	29	33	39	34	34
ENSMUSG00000006576	1484	2874	2716	3301	2228	1230	2813	3020	2755
ENSMUSG00000006585	230	88	222	151	392	221	155	175	257
ENSMUSG00000006586	118	179	174	167	239	197	241	207	261
ENSMUSG00000006587	5	44	34	40	5	14	16	30	36
ENSMUSG00000006589	752	311	647	402	951	488	524	539	666
ENSMUSG00000006599	883	838	877	959	1526	853	1054	931	1177
ENSMUSG00000006611	992	1332	1261	1303	1422	1269	1339	1403	1444
ENSMUSG00000006638	6	4	8	15	6	5	17	7	14
ENSMUSG00000006641	128	163	207	200	152	93	167	182	155
ENSMUSG00000006642	27	32	29	34	13	10	22	35	31
ENSMUSG00000006649	214	203	224	168	244	274	211	222	253
ENSMUSG00000006651	108	48	100	98	142	117	130	134	122
ENSMUSG00000006673	1310	1476	1566	1627	2320	1620	1663	1590	2091
ENSMUSG00000006675	81	133	137	133	78	91	123	135	99
ENSMUSG00000006676	2128	2616	2313	2873	2850	2162	3156	3088	3236
ENSMUSG00000006678	653	418	589	519	1262	567	459	604	802
ENSMUSG00000006699	11215	9470	12537	11615	19231	12717	12010	10626	16123
ENSMUSG00000006705	387	333	403	230	667	149	196	404	537
ENSMUSG00000006711	0	2	2	2	7	0	2	2	3
ENSMUSG00000006715	477	567	603	749	806	470	633	565	610
ENSMUSG00000006717	1903	2513	2656	2985	2199	1676	2422	2526	2317
ENSMUSG00000006720	17	22	25	28	45	17	25	39	40
ENSMUSG00000006724	2	7	8	6	7	0	1	4	2
ENSMUSG00000006728	2175	1701	2367	2076	3957	2158	2264	2226	2716
ENSMUSG00000006731	528	216	379	292	561	519	385	407	483
ENSMUSG00000006732	235	213	262	281	506	244	291	253	333
ENSMUSG00000006736	1089	1192	1404	1354	1851	1306	1569	1470	1724
ENSMUSG00000006740	5585	6234	6704	8378	12455	7934	8619	6700	9861
ENSMUSG00000006763	255	201	253	235	442	267	282	269	327
ENSMUSG00000006764	8	5	3	6	3	3	7	4	0
ENSMUSG00000006777	2	0	0	2	0	0	5	0	0
ENSMUSG00000006782	545	416	489	455	570	550	491	493	596
ENSMUSG00000006784	10	10	0	5	2	8	12	5	3
ENSMUSG00000006800	2844	3447	2948	3173	3295	4829	4385	4255	4819
ENSMUSG00000006818	3437	6976	7265	9060	5864	3900	6623	6621	7040
ENSMUSG00000006850	105	99	95	101	124	85	104	127	110
ENSMUSG00000006906	367	460	510	484	575	382	523	496	641
ENSMUSG00000006920	892	1294	1114	1364	1230	895	1344	1335	1359
ENSMUSG00000006930	74	78	50	69	68	50	56	40	80
ENSMUSG00000006931	396	455	537	474	759	582	608	654	710
ENSMUSG00000006932	10584	11281	12124	13180	17955	12466	14951	14661	17114
ENSMUSG00000006941	520	677	752	705	917	774	733	738	882
ENSMUSG00000006948	0	0	0	0	0	0	4	0	0
ENSMUSG00000006958	71	94	75	79	75	80	89	112	106
ENSMUSG00000006998	5331	4740	6051	6064	8978	4722	5814	5686	7010
ENSMUSG00000007021	3	5	2	4	6	6	4	2	7
ENSMUSG00000007029	1043	715	1077	898	1821	1133	1002	1059	1359
ENSMUSG00000007030	69	129	147	142	136	103	170	182	154
ENSMUSG00000007033	136	122	123	159	212	107	206	132	180
ENSMUSG00000007034	0	0	0	0	0	2	0	0	0
ENSMUSG00000007035	25	20	22	32	39	7	25	37	31
ENSMUSG00000007036	673	803	902	861	846	785	881	1049	961
ENSMUSG00000007038	593	508	638	552	789	569	694	581	749
ENSMUSG00000007039	423	414	553	427	601	629	709	676	747
ENSMUSG00000007041	4362	2408	3693	3097	6085	3761	3304	3546	4460
ENSMUSG00000007050	237	126	220	248	423	206	242	221	303
ENSMUSG00000007080	404	266	316	347	885	304	271	318	588
ENSMUSG00000007097	7059	16253	12525	17413	7357	9075	14136	15332	11064
ENSMUSG00000007107	6	4	0	0	9	0	3	4	2
ENSMUSG00000007122	111	103	181	80	182	76	115	141	207
ENSMUSG00000007207	80	56	110	79	152	70	131	113	130
ENSMUSG00000007216	78	170	172	209	119	125	156	188	170
ENSMUSG00000007279	124	239	253	398	185	176	322	284	398
ENSMUSG00000007338	565	674	771	806	807	499	666	728	753
ENSMUSG00000007379	159	151	130	201	287	126	184	198	217
ENSMUSG00000007411	1319	1372	1507	1784	2405	1456	1914	1581	2213
ENSMUSG00000007415	1266	1622	1884	2131	2499	1839	2015	1835	2222
ENSMUSG00000007440	8	0	0	0	9	0	7	2	0
ENSMUSG00000007458	3690	2874	3803	3339	5679	3774	3677	3454	4854
ENSMUSG00000007476	638	704	739	816	1040	983	915	1014	1037
ENSMUSG00000007480	7	0	0	4	6	0	8	4	7
ENSMUSG00000007564	3023	3018	3917	3580	4472	2944	3618	3666	4055
ENSMUSG00000007570	203	155	180	208	222	142	210	213	249
ENSMUSG00000007589	539	455	596	565	895	398	620	538	757
ENSMUSG00000007591	14	14	13	7	19	5	22	9	19
ENSMUSG00000007594	16	6	14	15	24	25	19	33	19
ENSMUSG00000007603	351	396	364	431	557	270	493	520	537
ENSMUSG00000007610	237	256	312	338	414	228	377	354	375
ENSMUSG00000007613	2440	2276	2437	2558	4175	3459	3206	2836	4174
ENSMUSG00000007617	526	1066	974	1473	1313	836	1175	1005	1391
ENSMUSG00000007646	69	33	83	61	139	77	66	67	75
ENSMUSG00000007653	2	0	5	5	4	4	5	4	0
ENSMUSG00000007655	6984	8523	10765	11178	14144	10481	10631	10843	12741
ENSMUSG00000007656	1241	1528	1691	1804	2308	1540	1788	1693	2112
ENSMUSG00000007659	892	608	958	802	1154	778	698	750	907
ENSMUSG00000007670	1075	1162	1376	1278	2119	1386	1368	1364	1630
ENSMUSG00000007682	165	162	151	205	317	274	310	186	389
ENSMUSG00000007721	826	596	782	748	912	643	640	665	734
ENSMUSG00000007739	3478	3557	4106	4301	6566	3682	4247	3882	4861
ENSMUSG00000007777	311	358	450	530	407	357	425	439	489
ENSMUSG00000007783	255	228	246	280	374	262	410	459	395
ENSMUSG00000007805	29	33	34	38	47	50	51	35	45
ENSMUSG00000007812	720	916	1008	995	1203	843	1171	1005	1312
ENSMUSG00000007815	9017	8428	11458	10533	15898	11660	10989	9901	14034
ENSMUSG00000007817	2461	2552	2522	2768	3805	3829	3279	3092	3844
ENSMUSG00000007827	231	245	209	305	468	214	340	258	380
ENSMUSG00000007833	432	401	472	426	489	363	513	533	547
ENSMUSG00000007836	1331	1733	2473	1951	3273	2732	2432	2183	2836
ENSMUSG00000007837	115	157	179	138	203	160	193	209	180
ENSMUSG00000007850	6199	6439	7201	8683	13700	4443	8745	7769	11531
ENSMUSG00000007867	293	249	355	323	353	354	377	278	373
ENSMUSG00000007872	1143	1070	1665	1250	2298	1638	1396	1481	1787
ENSMUSG00000007877	2642	6299	6769	3471	2664	2403	4881	5303	5057
ENSMUSG00000007880	2052	2156	1957	2165	3214	2432	2400	2465	2947
ENSMUSG00000007888	171	121	150	162	577	257	264	225	448
ENSMUSG00000007891	73319	47118	66813	52584	66471	51313	49239	53840	67420
ENSMUSG00000007892	6919	4294	6015	4993	7156	6616	5652	6490	6125
ENSMUSG00000007908	4	8	15	15	35	17	18	18	14
ENSMUSG00000007944	0	1	3	0	0	0	1	1	2
ENSMUSG00000007946	5	2	3	9	12	7	4	3	4
ENSMUSG00000007950	218	203	322	273	309	266	265	294	326
ENSMUSG00000007987	275	212	203	205	351	233	296	270	310
ENSMUSG00000007989	85	100	106	155	169	142	170	182	213
ENSMUSG00000008028	0	0	0	0	0	0	2	8	5
ENSMUSG00000008035	975	1552	1721	1591	1462	973	1421	1372	1239
ENSMUSG00000008036	1092	782	1118	922	1420	940	940	935	1086
ENSMUSG00000008090	234	298	298	257	272	370	365	382	496
ENSMUSG00000008129	12	11	7	13	14	21	9	12	5
ENSMUSG00000008136	7800	17336	17086	20579	12413	8314	15702	16993	13448
ENSMUSG00000008140	832	824	1176	1035	1122	1093	1139	1170	1209
ENSMUSG00000008153	7	2	2	0	5	3	10	8	5
ENSMUSG00000008167	153	105	119	115	172	110	185	195	212
ENSMUSG00000008193	131	22	19	21	44	38	29	31	20
ENSMUSG00000008200	1194	1249	970	1446	2019	760	1681	1468	2103
ENSMUSG00000008206	690	1069	1038	1191	1119	689	1312	1261	1286
ENSMUSG00000008226	439	874	778	1022	845	605	865	844	837
ENSMUSG00000008301	547	553	605	614	846	628	664	570	827
ENSMUSG00000008305	220	216	301	345	431	362	323	357	328
ENSMUSG00000008307	61	83	38	90	75	28	88	59	79
ENSMUSG00000008318	215	72	135	156	328	165	134	140	202
ENSMUSG00000008333	712	647	806	794	1231	827	789	779	989
ENSMUSG00000008348	10782	9759	9943	12607	11361	11101	11125	12297	12331
ENSMUSG00000008373	979	591	791	686	1365	595	780	770	889
ENSMUSG00000008384	284	201	277	243	350	194	245	281	345
ENSMUSG00000008393	1531	1253	1542	1460	2523	2017	1925	1660	2073
ENSMUSG00000008398	1899	1777	2230	2393	3854	2903	2695	2601	3228
ENSMUSG00000008429	839	1152	1241	1385	1496	1378	1458	1330	1605
ENSMUSG00000008435	423	495	545	619	564	336	547	607	600
ENSMUSG00000008438	2	6	0	4	0	0	5	3	5
ENSMUSG00000008450	829	751	930	935	1346	729	855	911	1066
ENSMUSG00000008461	2	0	0	0	0	0	0	2	0
ENSMUSG00000008475	4326	3189	5006	4300	7836	4843	4122	3981	6025
ENSMUSG00000008482	0	0	0	2	2	0	0	0	3
ENSMUSG00000008489	0	2	11	4	12	2	3	4	6
ENSMUSG00000008496	356	301	259	307	369	392	351	320	493
ENSMUSG00000008540	713	828	987	936	1173	773	946	827	1020
ENSMUSG00000008575	2478	4252	4054	4763	5387	4573	4937	4485	5658
ENSMUSG00000008601	0	0	0	2	2	3	4	1	7
ENSMUSG00000008604	943	1363	1467	1699	1707	1079	1501	1443	1541
ENSMUSG00000008658	172	615	502	727	326	252	438	457	133
ENSMUSG00000008668	7553	4016	5588	4932	8303	5916	5307	6106	6490
ENSMUSG00000008682	12230	8908	11311	10513	16687	11905	11529	11471	13686
ENSMUSG00000008683	4934	3093	4122	3744	5973	4252	3998	4074	4906
ENSMUSG00000008690	1627	1328	1840	1746	2373	1583	1751	1909	2005
ENSMUSG00000008730	2572	2930	2920	3374	4581	3349	3422	3332	4209
ENSMUSG00000008734	1061	879	1019	1063	1764	1152	1226	1200	1482
ENSMUSG00000008763	1674	1873	2007	2291	3580	2453	2352	2156	3098
ENSMUSG00000008813	0	0	0	0	0	0	3	0	0
ENSMUSG00000008822	130	156	141	141	115	140	165	159	154
ENSMUSG00000008843	0	0	0	0	0	2	0	0	0
ENSMUSG00000008845	802	996	727	1036	839	726	886	1066	628
ENSMUSG00000008855	1131	1311	1402	1388	1337	1152	1691	1660	1573
ENSMUSG00000008859	1206	1219	1452	1580	2064	1462	1638	1476	1896
ENSMUSG00000008874	0	0	2	0	15	0	0	0	0
ENSMUSG00000008892	3088	4982	5623	5985	5816	3789	5194	4987	5578
ENSMUSG00000008932	4	11	9	12	2	4	14	6	5
ENSMUSG00000008958	464	397	517	521	655	486	600	535	624
ENSMUSG00000008976	1292	1682	2071	2351	3161	1812	2244	1872	2536
ENSMUSG00000008999	11	12	22	23	0	4	10	21	16
ENSMUSG00000009013	2237	1354	1889	1727	3349	2032	1884	1662	2444
ENSMUSG00000009030	764	699	891	986	1483	965	969	918	1092
ENSMUSG00000009035	1200	1327	1555	1545	2208	1826	1746	1793	1993
ENSMUSG00000009070	0	0	0	0	0	0	0	2	0
ENSMUSG00000009073	1842	2451	2495	2847	2892	2237	2812	2741	3000
ENSMUSG00000009075	2	3	7	6	9	3	8	11	5
ENSMUSG00000009076	176	203	190	259	225	179	228	212	254
ENSMUSG00000009079	3923	3272	3802	3687	5736	2747	4224	4115	5455
ENSMUSG00000009090	1967	1752	2188	2119	2445	1889	2110	2029	2354
ENSMUSG00000009092	21	5	6	12	3	10	2	10	10
ENSMUSG00000009093	0	0	0	0	0	0	2	0	0
ENSMUSG00000009097	17	14	15	32	18	18	28	36	28
ENSMUSG00000009108	14	12	5	13	9	6	8	13	16
ENSMUSG00000009112	1205	1638	1784	2001	2033	1359	1811	1817	1925
ENSMUSG00000009114	0	2	1	3	0	0	0	3	0
ENSMUSG00000009115	0	2	0	0	0	2	0	0	0
ENSMUSG00000009145	31	35	26	48	46	25	34	43	36
ENSMUSG00000009185	457	447	292	450	256	474	357	446	596
ENSMUSG00000009207	436	544	615	784	1118	592	666	597	948
ENSMUSG00000009210	13	32	15	25	3	8	16	40	20
ENSMUSG00000009214	0	0	0	2	3	4	2	2	0
ENSMUSG00000009216	5	9	7	3	0	5	16	17	12
ENSMUSG00000009246	10	6	5	4	12	6	7	6	9
ENSMUSG00000009248	4	0	0	4	4	3	0	2	4
ENSMUSG00000009281	606	640	619	707	663	656	840	792	743
ENSMUSG00000009291	2585	2801	2842	3290	3518	2883	3550	3246	3609
ENSMUSG00000009292	195	86	118	90	313	100	154	133	194
ENSMUSG00000009293	1204	1054	1196	1348	1642	1221	1421	1409	1457
ENSMUSG00000009350	6	0	9	11	9	12	9	6	8
ENSMUSG00000009376	182	211	150	161	352	156	262	161	254
ENSMUSG00000009378	99	119	126	155	192	144	164	155	240
ENSMUSG00000009394	46	54	60	85	96	55	101	88	85
ENSMUSG00000009406	302	412	433	527	576	386	534	436	540
ENSMUSG00000009418	2717	3222	2612	3450	4728	4189	4640	4147	5153
ENSMUSG00000009470	3993	4165	4207	5433	8379	4698	5781	4786	6871
ENSMUSG00000009471	0	0	0	0	0	0	0	2	0
ENSMUSG00000009487	0	0	0	3	0	0	0	0	0
ENSMUSG00000009535	508	545	567	604	1109	598	773	720	916
ENSMUSG00000009545	489	713	755	822	827	487	786	753	704
ENSMUSG00000009549	1325	1032	1301	1191	1590	1223	1344	1381	1470
ENSMUSG00000009551	11	18	13	14	23	6	19	25	33
ENSMUSG00000009555	836	714	809	789	1179	867	926	901	1238
ENSMUSG00000009563	481	367	501	451	541	416	503	450	600
ENSMUSG00000009566	165	159	165	182	295	184	228	248	265
ENSMUSG00000009569	1048	1362	1249	1369	1759	1185	1505	1453	1946
ENSMUSG00000009575	3434	3949	4015	4791	6992	3959	4941	4517	6257
ENSMUSG00000009585	1171	1044	916	1123	1725	1067	1183	1087	1613
ENSMUSG00000009588	0	3	0	0	0	0	0	0	0
ENSMUSG00000009614	329	300	286	269	454	433	380	413	498
ENSMUSG00000009621	721	730	700	823	880	917	1043	860	1071
ENSMUSG00000009628	8	6	20	10	34	7	22	7	10
ENSMUSG00000009630	1001	968	1303	1336	1912	1376	1362	1229	1644
ENSMUSG00000009633	119	194	278	196	183	111	182	255	155
ENSMUSG00000009640	197	250	240	283	331	195	302	303	303
ENSMUSG00000009647	394	497	517	611	753	466	575	555	656
ENSMUSG00000009654	33	9	25	11	29	7	8	18	22
ENSMUSG00000009670	0	0	15	10	73	20	9	10	41
ENSMUSG00000009681	759	570	538	664	1141	756	720	771	997
ENSMUSG00000009687	3266	1754	2671	2124	4050	2645	2383	2294	3027
ENSMUSG00000009731	95	102	71	100	176	131	141	179	156
ENSMUSG00000009733	276	339	314	343	415	244	403	369	450
ENSMUSG00000009739	278	445	361	436	406	359	546	523	618
ENSMUSG00000009741	1572	1912	1602	2305	3036	1348	2422	2244	2821
ENSMUSG00000009772	254	186	211	293	321	241	275	264	475
ENSMUSG00000009828	476	721	636	724	1007	810	952	828	1041
ENSMUSG00000009863	4033	7430	7772	8461	5876	4391	6685	7172	6567
ENSMUSG00000009876	82	99	89	111	117	119	128	127	101
ENSMUSG00000009894	664	633	778	861	962	569	881	806	830
ENSMUSG00000009905	303	431	395	386	497	372	494	494	570
ENSMUSG00000009907	1894	1829	2048	1883	3105	2118	2248	2147	2896
ENSMUSG00000009927	7703	5010	6442	6218	9446	6704	6301	6230	7489
ENSMUSG00000009941	16	12	15	11	22	10	9	14	18
ENSMUSG00000009995	745	1109	974	1069	1056	627	1173	1253	1165
ENSMUSG00000010021	21	19	23	12	24	21	38	22	23
ENSMUSG00000010025	1109	1088	1157	1200	1628	1085	1307	1248	1446
ENSMUSG00000010044	0	2	0	6	4	4	6	7	10
ENSMUSG00000010045	418	379	543	545	622	482	520	562	632
ENSMUSG00000010047	466	389	520	441	682	501	579	550	541
ENSMUSG00000010048	334	441	534	543	585	330	478	496	514
ENSMUSG00000010051	213	196	163	212	227	137	233	196	306
ENSMUSG00000010054	346	415	466	500	519	436	517	456	478
ENSMUSG00000010057	223	237	246	283	246	181	291	269	262
ENSMUSG00000010064	288	697	707	912	525	239	676	836	519
ENSMUSG00000010066	9	31	24	18	8	6	16	21	34
ENSMUSG00000010067	794	626	792	784	1423	687	943	838	1103
ENSMUSG00000010080	254	369	461	453	459	332	530	462	357
ENSMUSG00000010086	9	6	0	9	2	6	6	19	12
ENSMUSG00000010095	1492	998	1596	1272	2300	1113	1270	1231	1743
ENSMUSG00000010097	1707	1718	1709	2026	3106	1098	2389	2261	2697
ENSMUSG00000010110	1188	1094	1128	1281	1786	994	1585	1382	1831
ENSMUSG00000010122	549	1139	1116	1142	985	654	1356	1246	1220
ENSMUSG00000010142	391	201	295	253	427	270	259	228	357
ENSMUSG00000010154	25	9	14	10	34	32	24	22	22
ENSMUSG00000010175	523	1617	1474	2261	1205	941	1734	1709	1794
ENSMUSG00000010205	291	552	800	783	1233	872	791	887	1000
ENSMUSG00000010277	6947	9470	8958	11319	11208	8043	10002	9849	11256
ENSMUSG00000010290	644	850	817	1010	1064	690	1002	839	993
ENSMUSG00000010307	731	706	835	625	760	908	760	902	893
ENSMUSG00000010311	4	8	5	4	5	11	8	12	11
ENSMUSG00000010342	12	14	7	26	26	19	15	9	24
ENSMUSG00000010358	488	461	476	463	576	449	463	511	570
ENSMUSG00000010362	183	254	325	369	209	218	337	369	312
ENSMUSG00000010376	1437	987	1242	1139	1701	1080	1213	1305	1391
ENSMUSG00000010392	886	947	890	1020	1411	941	1249	1066	1363
ENSMUSG00000010406	396	231	422	301	519	336	362	411	432
ENSMUSG00000010453	1109	1515	1305	1507	1711	1225	1741	1700	1810
ENSMUSG00000010461	217	214	188	212	386	281	209	225	462
ENSMUSG00000010476	432	575	570	734	941	599	699	720	1018
ENSMUSG00000010505	0	0	0	0	0	0	2	0	0
ENSMUSG00000010517	1180	1558	1731	2079	1979	1248	1755	1626	1836
ENSMUSG00000010529	13	17	29	16	22	29	42	23	28
ENSMUSG00000010538	30	36	31	50	42	26	45	55	32
ENSMUSG00000010554	695	621	777	811	1318	641	761	671	912
ENSMUSG00000010592	7	2	13	5	2	10	10	3	3
ENSMUSG00000010601	12	7	6	10	26	7	28	28	19
ENSMUSG00000010607	193	202	248	242	239	231	273	275	276
ENSMUSG00000010608	3643	3996	3824	4645	6619	2548	4795	4333	5933
ENSMUSG00000010609	539	340	497	436	518	448	415	441	551
ENSMUSG00000010651	3	4	13	15	9	6	4	0	10
ENSMUSG00000010660	304	378	409	507	508	401	516	527	550
ENSMUSG00000010663	1297	1245	1353	1500	2416	1966	1511	1453	2078
ENSMUSG00000010721	304	552	490	549	592	420	635	614	570
ENSMUSG00000010751	182	130	159	169	399	177	225	200	296
ENSMUSG00000010755	680	524	639	652	1248	531	672	580	772
ENSMUSG00000010760	0	0	0	0	2	0	0	0	0
ENSMUSG00000010797	12	5	7	9	20	7	29	7	12
ENSMUSG00000010803	0	0	0	0	0	0	0	2	2
ENSMUSG00000010825	3	0	0	2	7	0	1	2	8
ENSMUSG00000010830	1048	906	1188	1101	2357	1332	1278	1298	1648
ENSMUSG00000010841	0	1	0	0	0	1	0	0	3
ENSMUSG00000010911	324	500	611	633	550	362	565	520	589
ENSMUSG00000010914	1453	2253	2072	2839	2183	1240	2206	2167	2214
ENSMUSG00000010936	615	490	610	526	787	518	545	573	725
ENSMUSG00000011008	181	117	187	149	282	103	118	125	204
ENSMUSG00000011034	0	0	0	4	9	2	6	5	8
ENSMUSG00000011096	629	711	819	835	972	754	888	860	962
ENSMUSG00000011114	1411	1194	1471	1495	2463	1494	1644	1520	2018
ENSMUSG00000011148	1300	1965	1820	1913	1750	1283	1861	1975	1852
ENSMUSG00000011154	2	0	0	0	2	0	3	0	2
ENSMUSG00000011158	608	654	601	676	750	544	810	815	902
ENSMUSG00000011171	12	39	47	32	16	23	57	43	28
ENSMUSG00000011179	2372	1977	2499	2722	4336	2697	2527	2446	3509
ENSMUSG00000011254	204	170	202	215	357	187	243	247	286
ENSMUSG00000011256	2174	2627	2061	3362	4905	4086	4016	3984	4700
ENSMUSG00000011257	3304	5071	5224	6890	5991	4546	5743	5710	5511
ENSMUSG00000011263	72	75	74	88	119	110	113	111	100
ENSMUSG00000011267	12	13	9	11	13	15	9	13	12
ENSMUSG00000011305	266	771	910	941	444	403	702	932	615
ENSMUSG00000011306	499	550	531	572	700	459	608	595	774
ENSMUSG00000011382	440	660	548	687	551	465	647	649	722
ENSMUSG00000011427	322	333	364	420	468	299	457	465	548
ENSMUSG00000011486	0	0	0	0	0	0	0	0	2
ENSMUSG00000011589	14	10	14	10	9	9	26	6	10
ENSMUSG00000011658	160	231	206	232	263	154	268	265	246
ENSMUSG00000011751	6	18	22	21	8	12	27	22	16
ENSMUSG00000011752	3009	1962	3553	2757	5627	3237	2491	2343	3492
ENSMUSG00000011831	861	1006	1075	1251	1802	1227	1476	1197	1769
ENSMUSG00000011832	435	471	496	596	554	453	585	546	603
ENSMUSG00000011837	198	228	287	260	306	259	285	244	250
ENSMUSG00000011877	971	1106	1305	1429	1752	1474	1598	1532	1615
ENSMUSG00000011884	1240	986	1370	1097	1493	1531	1224	1199	1571
ENSMUSG00000011958	3121	3329	3704	4207	5621	3715	4116	3651	5128
ENSMUSG00000011960	966	1121	1175	1306	1858	1022	1359	1258	1636
ENSMUSG00000012017	297	423	371	436	572	550	711	633	751
ENSMUSG00000012042	0	0	2	0	0	0	0	0	5
ENSMUSG00000012076	597	623	571	785	1024	623	709	725	918
ENSMUSG00000012114	929	678	847	852	1329	931	863	1009	1183
ENSMUSG00000012117	673	734	832	813	1158	794	895	843	997
ENSMUSG00000012123	4	0	0	0	6	0	0	0	0
ENSMUSG00000012126	25	10	22	25	33	25	27	24	26
ENSMUSG00000012187	0	0	0	0	0	3	2	0	0
ENSMUSG00000012211	0	0	3	0	0	0	2	2	0
ENSMUSG00000012282	0	0	2	0	0	0	0	0	0
ENSMUSG00000012296	337	473	471	470	532	415	567	540	566
ENSMUSG00000012350	6	0	0	4	0	0	0	2	4
ENSMUSG00000012396	4	2	0	3	4	0	2	4	9
ENSMUSG00000012405	5698	5300	6673	6106	9684	7213	6700	6778	7990
ENSMUSG00000012422	1368	1208	1538	1682	2813	1910	1907	1586	2443
ENSMUSG00000012428	1767	2150	2077	2433	2026	2273	2585	2321	2361
ENSMUSG00000012429	204	238	296	310	405	234	309	301	382
ENSMUSG00000012443	1082	648	1049	959	2548	985	919	862	1607
ENSMUSG00000012483	203	166	249	287	410	231	249	245	304
ENSMUSG00000012519	455	344	405	430	907	476	418	352	700
ENSMUSG00000012520	0	0	0	0	0	0	0	2	3
ENSMUSG00000012535	2057	2175	2147	2603	3555	1933	2544	2271	3024
ENSMUSG00000012609	336	407	401	503	598	543	556	506	631
ENSMUSG00000012640	658	997	876	1134	1330	667	1162	1026	1227
ENSMUSG00000012705	16	2	3	0	0	0	6	0	3
ENSMUSG00000012777	0	0	0	0	3	0	0	2	2
ENSMUSG00000012819	66	118	78	180	68	93	109	203	146
ENSMUSG00000012848	8563	5409	6860	6233	9149	7662	7023	7524	7460
ENSMUSG00000012889	8	19	16	37	68	39	76	52	64
ENSMUSG00000013033	736	813	742	734	1057	969	1077	1146	1303
ENSMUSG00000013076	2081	2748	2484	3008	3935	3282	3549	3326	3692
ENSMUSG00000013083	3	0	2	0	0	4	2	0	0
ENSMUSG00000013089	541	427	551	548	854	629	636	570	768
ENSMUSG00000013091	1	6	5	5	2	4	2	2	2
ENSMUSG00000013150	107	87	109	89	177	93	152	108	135
ENSMUSG00000013155	83	38	57	73	136	61	74	80	86
ENSMUSG00000013158	0	0	0	2	0	0	0	2	2
ENSMUSG00000013160	1518	1177	1639	1350	1891	1455	1387	1311	1688
ENSMUSG00000013236	1581	2021	1683	1908	2223	2346	2830	2876	2941
ENSMUSG00000013275	960	1366	1223	1383	1343	958	1541	1570	1687
ENSMUSG00000013353	2	3	0	0	2	0	0	3	4
ENSMUSG00000013367	22	21	18	24	15	26	15	19	32
ENSMUSG00000013415	4	0	6	8	8	6	12	12	3
ENSMUSG00000013418	6	7	3	4	7	9	9	9	16
ENSMUSG00000013419	1039	1517	1736	1924	1534	1444	1941	1906	1764
ENSMUSG00000013465	744	682	862	901	1087	884	921	955	1060
ENSMUSG00000013483	12	13	13	24	12	9	35	35	9
ENSMUSG00000013495	307	438	462	341	550	438	557	603	597
ENSMUSG00000013523	17	12	8	19	29	21	11	13	17
ENSMUSG00000013539	908	1726	1557	2107	1224	928	1662	1840	1487
ENSMUSG00000013584	2213	996	1225	1301	1961	2084	1308	1160	1727
ENSMUSG00000013593	7200	12225	12526	14391	10055	7359	11622	12430	11425
ENSMUSG00000013611	0	0	0	0	0	0	0	0	2
ENSMUSG00000013622	652	753	845	770	888	723	976	1019	932
ENSMUSG00000013629	777	542	705	718	1605	862	700	705	1025
ENSMUSG00000013646	437	533	514	622	626	480	703	653	560
ENSMUSG00000013653	2	0	2	0	0	0	0	2	0
ENSMUSG00000013662	1982	2855	3292	3735	3766	2416	3308	2946	3651
ENSMUSG00000013663	2666	3702	3817	4653	5548	4489	4619	4065	5223
ENSMUSG00000013698	4789	3973	4545	4999	7661	6049	5385	5056	6820
ENSMUSG00000013701	1071	1567	1810	1849	2003	1133	1513	1755	1756
ENSMUSG00000013707	345	258	318	216	284	322	298	345	337
ENSMUSG00000013736	906	949	1032	1141	1643	887	1111	1043	1284
ENSMUSG00000013766	3	0	4	0	0	6	5	2	0
ENSMUSG00000013787	1690	1431	1534	1503	2000	1631	1719	2000	1990
ENSMUSG00000013822	536	426	563	409	664	508	548	520	555
ENSMUSG00000013833	424	558	608	584	625	536	647	644	640
ENSMUSG00000013846	1726	1364	1542	1722	2245	1837	2028	1745	2076
ENSMUSG00000013858	998	1236	1256	1333	1447	1113	1455	1633	1464
ENSMUSG00000013878	536	681	658	801	971	724	898	810	1073
ENSMUSG00000013921	341	341	333	439	564	693	572	588	714
ENSMUSG00000013928	3	2	4	0	7	7	6	4	7
ENSMUSG00000013936	34341	72704	70730	81671	39369	30105	60120	70830	66848
ENSMUSG00000013973	313	312	366	403	509	282	495	492	527
ENSMUSG00000013974	132	28	54	54	123	64	65	31	40
ENSMUSG00000013997	578	798	735	870	893	645	872	751	906
ENSMUSG00000014030	245	28	18	21	52	27	11	23	51
ENSMUSG00000014039	219	191	191	295	390	200	274	263	315
ENSMUSG00000014074	662	701	760	893	1395	816	805	729	1216
ENSMUSG00000014075	211	194	246	211	312	194	229	284	274
ENSMUSG00000014077	2412	2833	2855	3342	3867	3002	3607	3109	3899
ENSMUSG00000014158	145	156	161	196	198	157	158	203	170
ENSMUSG00000014164	86	174	159	184	132	101	116	156	191
ENSMUSG00000014177	671	632	830	859	1152	839	823	789	958
ENSMUSG00000014195	2196	2416	2331	2589	3448	1701	2791	2577	3133
ENSMUSG00000014198	4	21	4	13	0	11	23	16	6
ENSMUSG00000014226	1276	1381	1755	1901	2885	1518	1600	1446	1991
ENSMUSG00000014232	286	298	300	305	366	195	423	284	374
ENSMUSG00000014243	92	103	143	109	116	78	107	133	161
ENSMUSG00000014245	90	105	103	117	181	68	113	130	134
ENSMUSG00000014294	1023	1168	1291	1199	982	959	1248	1488	1146
ENSMUSG00000014301	257	287	311	311	329	256	348	322	333
ENSMUSG00000014303	463	568	560	568	815	906	851	829	915
ENSMUSG00000014313	4405	6203	6663	7360	5196	4458	6089	6950	6267
ENSMUSG00000014329	2750	2907	3209	3435	5391	4534	4065	3573	4841
ENSMUSG00000014349	1614	1598	1935	2096	2748	2249	2120	1860	2469
ENSMUSG00000014353	1262	1494	1409	1710	2015	1004	1748	1613	2189
ENSMUSG00000014355	2947	2690	3125	3466	5307	3007	3409	3297	4743
ENSMUSG00000014361	952	970	948	963	1176	977	1088	1085	1524
ENSMUSG00000014402	1108	1370	1452	1581	2076	1166	1477	1368	1785
ENSMUSG00000014418	707	676	675	753	1073	650	798	855	1017
ENSMUSG00000014426	748	909	1004	1087	1237	797	1147	1037	1284
ENSMUSG00000014444	2053	1540	1814	1755	3204	2287	2353	2361	2896
ENSMUSG00000014453	123	66	64	64	110	41	96	85	127
ENSMUSG00000014470	377	557	594	620	551	479	627	586	634
ENSMUSG00000014496	1481	1960	1749	2175	2880	1609	2188	2007	2982
ENSMUSG00000014498	1631	1807	1679	2238	2972	1614	2113	2119	2655
ENSMUSG00000014503	203	506	395	631	291	207	474	425	423
ENSMUSG00000014504	870	709	922	967	1329	813	943	940	1105
ENSMUSG00000014542	0	0	0	0	2	0	0	0	0
ENSMUSG00000014543	17	8	12	21	29	11	9	4	17
ENSMUSG00000014547	1277	1099	1430	1358	1963	1241	1214	1404	1658
ENSMUSG00000014550	802	785	849	1001	1359	899	991	929	1166
ENSMUSG00000014551	650	807	965	902	1309	886	1116	941	1063
ENSMUSG00000014554	320	417	405	428	409	276	456	463	498
ENSMUSG00000014592	1330	2577	2378	3257	2559	1900	2958	2453	3139
ENSMUSG00000014599	1746	1866	1979	2204	3208	1869	2096	2007	2399
ENSMUSG00000014601	671	585	749	744	1025	651	718	788	820
ENSMUSG00000014602	42	48	45	29	77	46	65	46	99
ENSMUSG00000014606	2795	5761	5756	6203	4345	3275	5165	5683	5064
ENSMUSG00000014609	2	2	0	0	1	0	0	0	0
ENSMUSG00000014633	381	408	503	570	453	330	473	431	473
ENSMUSG00000014668	749	769	738	886	1286	788	1036	862	1213
ENSMUSG00000014686	7	5	8	7	14	4	4	0	7
ENSMUSG00000014704	13	15	9	9	13	22	21	14	7
ENSMUSG00000014725	0	0	0	0	18	0	2	0	0
ENSMUSG00000014747	0	5	0	5	4	0	5	5	8
ENSMUSG00000014748	1563	1724	2018	1982	2285	1769	2102	2157	2121
ENSMUSG00000014763	655	801	802	966	1099	636	988	844	906
ENSMUSG00000014767	451	500	521	539	838	404	582	551	743
ENSMUSG00000014769	2272	2084	2458	2408	3263	2213	2577	2510	3016
ENSMUSG00000014771	53	74	60	74	72	57	64	69	59
ENSMUSG00000014773	85	85	70	89	146	105	149	143	160
ENSMUSG00000014776	572	924	825	1051	814	888	1146	876	942
ENSMUSG00000014778	535	392	470	526	955	435	614	618	672
ENSMUSG00000014782	11	9	13	19	32	18	36	33	23
ENSMUSG00000014786	96	68	95	134	246	73	151	156	197
ENSMUSG00000014791	54	53	57	41	58	38	70	66	89
ENSMUSG00000014813	115	90	89	113	258	106	116	89	190
ENSMUSG00000014837	79	106	81	92	109	90	121	113	143
ENSMUSG00000014846	425	322	333	382	377	382	478	394	334
ENSMUSG00000014850	292	365	359	383	525	308	430	377	527
ENSMUSG00000014852	3	0	0	0	2	3	0	0	0
ENSMUSG00000014856	425	334	436	359	551	376	459	396	461
ENSMUSG00000014859	583	402	489	545	692	482	484	517	658
ENSMUSG00000014867	4797	4095	5387	5273	8684	5567	5417	5333	6865
ENSMUSG00000014873	329	271	344	373	445	204	348	356	432
ENSMUSG00000014905	687	1088	1209	1632	1385	1084	1280	1012	1298
ENSMUSG00000014907	149	246	309	307	401	303	235	210	367
ENSMUSG00000014932	618	905	922	1206	1764	1201	1273	973	1578
ENSMUSG00000014956	6824	10404	11867	13522	14764	10014	12057	10368	13293
ENSMUSG00000014959	1742	1538	2136	1950	3179	1930	2102	1887	2497
ENSMUSG00000014980	209	286	343	419	541	270	361	381	447
ENSMUSG00000015002	1865	2417	2376	3107	3394	2425	2900	2565	3349
ENSMUSG00000015013	397	312	427	363	358	310	370	491	359
ENSMUSG00000015016	295	333	381	401	350	260	385	389	398
ENSMUSG00000015023	661	646	744	782	1199	701	843	799	956
ENSMUSG00000015027	565	348	626	418	693	450	376	495	672
ENSMUSG00000015053	149	260	310	304	329	234	291	292	300
ENSMUSG00000015083	22	31	31	35	20	22	37	30	34
ENSMUSG00000015085	265	478	401	447	276	474	612	595	408
ENSMUSG00000015087	1655	1612	1912	2165	2581	1557	1877	1851	2242
ENSMUSG00000015090	470	1236	1401	1283	999	521	1149	1255	856
ENSMUSG00000015092	1195	1117	1517	1387	1606	1271	1365	1410	1519
ENSMUSG00000015093	7	15	8	9	7	6	25	14	12
ENSMUSG00000015094	733	663	718	774	1055	992	1020	970	1036
ENSMUSG00000015095	684	950	943	1045	943	728	1065	1145	1024
ENSMUSG00000015112	1443	3436	2756	3566	2213	1642	2966	2786	2574
ENSMUSG00000015120	1987	1892	2282	2227	3926	2070	2549	2302	3222
ENSMUSG00000015126	118	137	119	105	197	126	153	144	163
ENSMUSG00000015127	166	240	225	283	237	212	326	359	344
ENSMUSG00000015133	1033	970	893	1100	1495	1327	1238	1260	1670
ENSMUSG00000015134	356	158	182	226	528	237	234	195	437
ENSMUSG00000015143	3855	2650	3555	3545	8103	4623	4151	4022	6879
ENSMUSG00000015149	1581	1860	1811	1977	1888	1654	2149	2112	2150
ENSMUSG00000015165	3087	3110	3609	3943	5398	2769	4303	4245	5350
ENSMUSG00000015176	1082	635	1050	991	2025	770	848	843	1228
ENSMUSG00000015189	801	1124	1161	1453	1640	1069	1356	1126	1612
ENSMUSG00000015202	267	429	416	441	502	343	493	487	542
ENSMUSG00000015214	761	1049	950	1141	1247	820	1156	1090	1348
ENSMUSG00000015217	848	1263	1455	1605	1576	953	1318	1326	1609
ENSMUSG00000015222	236	246	213	284	502	282	304	302	433
ENSMUSG00000015224	67	95	68	82	101	75	114	95	110
ENSMUSG00000015243	4717	4823	4933	4918	6462	5492	5946	5379	7041
ENSMUSG00000015247	448	350	492	476	849	512	489	506	625
ENSMUSG00000015289	354	285	334	299	403	255	343	347	374
ENSMUSG00000015290	1010	1318	1554	1824	1601	1122	1528	1442	1589
ENSMUSG00000015291	1877	2174	1875	2342	2858	1381	2734	2691	3061
ENSMUSG00000015305	2065	2261	2173	2546	3148	2873	2813	2623	3532
ENSMUSG00000015312	354	256	297	292	463	350	329	332	410
ENSMUSG00000015314	106	29	42	44	55	61	52	50	98
ENSMUSG00000015316	12	16	11	20	12	7	7	4	9
ENSMUSG00000015335	124	86	73	75	106	87	111	98	116
ENSMUSG00000015337	93	273	292	214	143	109	274	275	215
ENSMUSG00000015340	5237	4514	4028	4134	5203	5801	4514	4592	6467
ENSMUSG00000015341	1748	1777	2039	2243	3139	2654	2470	2320	3257
ENSMUSG00000015342	129	236	255	376	299	205	295	241	318
ENSMUSG00000015354	770	649	928	886	1584	1008	908	980	1334
ENSMUSG00000015355	1010	611	907	686	1080	885	661	738	1053
ENSMUSG00000015357	1353	2160	2138	2415	2144	1407	2166	2156	2207
ENSMUSG00000015363	639	762	893	901	958	735	864	815	948
ENSMUSG00000015365	286	655	629	585	490	248	558	606	587
ENSMUSG00000015377	152	234	227	272	193	92	287	306	268
ENSMUSG00000015396	207	255	156	196	158	351	370	280	300
ENSMUSG00000015401	2	0	4	0	2	8	4	0	0
ENSMUSG00000015405	35	69	35	79	29	50	60	74	41
ENSMUSG00000015437	43	40	25	26	28	44	29	16	61
ENSMUSG00000015443	0	0	0	2	0	0	0	0	0
ENSMUSG00000015452	33	36	27	26	27	12	32	30	59
ENSMUSG00000015461	640	480	658	655	998	691	666	701	760
ENSMUSG00000015467	24	11	17	23	11	12	30	35	39
ENSMUSG00000015468	752	686	957	1042	1772	1241	1094	1116	1478
ENSMUSG00000015474	479	522	699	657	643	550	626	677	687
ENSMUSG00000015476	24	35	29	40	46	28	70	61	29
ENSMUSG00000015478	355	397	501	503	587	395	444	486	581
ENSMUSG00000015484	3	4	2	0	2	4	3	2	9
ENSMUSG00000015488	603	746	781	915	901	828	896	897	1047
ENSMUSG00000015501	1048	1232	1054	1538	2013	1585	1606	1581	1783
ENSMUSG00000015519	0	0	0	0	0	0	0	0	2
ENSMUSG00000015522	1438	1782	1809	1994	2513	1814	2334	2007	2653
ENSMUSG00000015533	138	122	138	168	434	188	196	179	283
ENSMUSG00000015536	770	695	782	854	1093	712	841	856	1048
ENSMUSG00000015542	313	319	393	358	386	272	315	305	329
ENSMUSG00000015568	29532	88067	91103	124880	69495	44268	78276	71193	77142
ENSMUSG00000015575	1148	859	1146	962	1441	1150	1087	1200	1293
ENSMUSG00000015579	173	291	363	332	239	226	400	424	299
ENSMUSG00000015597	703	816	762	946	1074	679	1004	816	1160
ENSMUSG00000015599	12	15	6	9	6	0	9	14	8
ENSMUSG00000015605	844	1092	1284	1436	1295	1041	1333	1315	1410
ENSMUSG00000015619	7	0	16	15	10	13	7	12	10
ENSMUSG00000015627	33	7	0	0	0	7	15	4	4
ENSMUSG00000015647	1550	3177	1691	3135	2254	2037	3197	3603	2643
ENSMUSG00000015652	133	75	139	182	415	115	92	111	141
ENSMUSG00000015653	437	432	548	590	1269	654	542	511	817
ENSMUSG00000015656	33141	27384	34665	35805	51829	26007	31934	29218	38332
ENSMUSG00000015659	146	293	218	282	248	128	298	270	312
ENSMUSG00000015668	510	381	491	459	715	518	490	493	661
ENSMUSG00000015671	1870	1640	2077	1862	2861	1708	1819	1887	2280
ENSMUSG00000015672	466	509	536	628	694	533	560	524	673
ENSMUSG00000015697	1048	874	961	1147	1696	821	1181	1026	1328
ENSMUSG00000015702	56	41	43	40	64	50	65	73	80
ENSMUSG00000015709	62	25	36	37	45	44	58	45	55
ENSMUSG00000015711	537	726	746	789	809	631	809	696	831
ENSMUSG00000015714	2294	1672	2409	2139	3715	2091	2387	2113	3004
ENSMUSG00000015721	3	0	2	0	3	3	0	0	0
ENSMUSG00000015733	5988	6579	7451	7532	10829	7491	7416	6882	9353
ENSMUSG00000015745	1850	1473	1828	1672	2257	1833	1865	1615	2109
ENSMUSG00000015747	433	300	334	381	672	299	382	357	462
ENSMUSG00000015748	577	461	655	613	1089	457	610	592	694
ENSMUSG00000015749	2485	2268	2620	2655	4050	2204	2459	2324	3325
ENSMUSG00000015750	1166	1447	1882	1614	1999	1773	1814	1942	2084
ENSMUSG00000015755	2545	2716	2709	3260	4457	3199	3196	2950	4268
ENSMUSG00000015757	835	876	920	1075	1497	751	1091	999	1187
ENSMUSG00000015759	1103	1281	1749	1786	2501	1730	1802	1500	2073
ENSMUSG00000015766	1534	950	1416	1218	1962	1377	1311	1172	1553
ENSMUSG00000015776	620	462	656	613	884	631	648	696	827
ENSMUSG00000015790	415	531	557	539	598	468	648	560	685
ENSMUSG00000015804	571	496	662	647	887	609	648	672	732
ENSMUSG00000015806	777	834	1029	1131	1180	852	982	1031	1177
ENSMUSG00000015812	11	17	9	24	24	0	18	18	19
ENSMUSG00000015829	23	34	15	25	18	25	43	19	33
ENSMUSG00000015837	7877	8255	8417	9042	10450	7259	10459	9886	10368
ENSMUSG00000015839	2760	2397	2953	2965	4247	2683	2912	2604	3528
ENSMUSG00000015843	242	610	535	778	395	259	531	612	520
ENSMUSG00000015846	1102	1277	1511	1548	1575	1423	1536	1525	1685
ENSMUSG00000015850	453	754	594	680	619	658	842	819	736
ENSMUSG00000015852	3034	2402	2028	2477	3172	4024	2784	2856	3607
ENSMUSG00000015854	979	305	326	355	429	460	276	371	471
ENSMUSG00000015869	470	559	658	705	841	581	714	659	720
ENSMUSG00000015879	7	4	0	5	2	0	3	0	10
ENSMUSG00000015880	532	316	534	523	1470	491	463	412	856
ENSMUSG00000015882	376	456	465	622	930	479	649	506	861
ENSMUSG00000015889	1154	1131	1374	1488	2434	1343	1497	1471	1952
ENSMUSG00000015890	2	0	0	0	0	0	0	5	6
ENSMUSG00000015932	5017	6504	6919	7300	8904	6747	7840	6867	9073
ENSMUSG00000015937	1623	1206	1731	1550	2720	1616	1626	1560	2071
ENSMUSG00000015942	171	145	154	168	228	129	210	204	217
ENSMUSG00000015943	87	71	88	109	89	75	81	104	101
ENSMUSG00000015944	669	875	927	992	1052	1102	1098	1076	1156
ENSMUSG00000015947	1720	1148	1227	1162	2048	1408	971	1005	1758
ENSMUSG00000015950	2130	1212	1507	1308	2498	1710	1453	1434	1855
ENSMUSG00000015957	52	86	70	71	77	84	86	105	115
ENSMUSG00000015961	1221	1133	1440	1245	2601	1363	1423	1287	1975
ENSMUSG00000015962	0	0	0	0	0	0	1	0	0
ENSMUSG00000015966	7	15	10	0	16	7	23	12	13
ENSMUSG00000015968	321	361	249	329	381	338	433	387	506
ENSMUSG00000015970	7	5	5	10	8	13	9	12	22
ENSMUSG00000015971	621	762	737	842	864	579	876	812	939
ENSMUSG00000015980	173	140	183	189	156	107	176	167	148
ENSMUSG00000015981	54	51	70	60	104	64	73	75	86
ENSMUSG00000015994	1220	1377	1629	1880	1887	1341	1673	1497	1844
ENSMUSG00000016018	1683	1612	1675	1927	2790	1487	1881	1839	2321
ENSMUSG00000016024	259	335	276	325	246	356	371	321	321
ENSMUSG00000016028	74	108	128	145	117	101	152	141	134
ENSMUSG00000016087	928	882	1142	1028	1496	1203	1118	971	1358
ENSMUSG00000016128	788	952	928	1065	1595	1058	1274	1309	1401
ENSMUSG00000016150	0	0	0	4	0	0	4	6	0
ENSMUSG00000016179	5	10	4	9	6	3	20	4	5
ENSMUSG00000016181	260	245	223	261	487	210	298	254	385
ENSMUSG00000016194	208	211	320	328	294	199	269	302	283
ENSMUSG00000016200	0	4	4	3	2	2	3	4	2
ENSMUSG00000016206	316	269	298	247	285	316	293	365	377
ENSMUSG00000016239	163	67	105	104	205	64	55	60	155
ENSMUSG00000016252	2168	2576	3071	3022	2177	2276	2637	2862	2743
ENSMUSG00000016253	530	521	597	563	748	466	725	658	658
ENSMUSG00000016255	16	3	0	34	3	5	8	0	4
ENSMUSG00000016256	6211	2847	4530	3213	5780	4545	3372	3902	4813
ENSMUSG00000016257	1187	1192	1499	1469	1872	1163	1484	1366	1549
ENSMUSG00000016262	511	735	686	656	1074	1257	1238	1204	1674
ENSMUSG00000016283	6	2	0	0	0	0	0	7	4
ENSMUSG00000016308	687	807	1130	1089	1196	974	1040	955	1103
ENSMUSG00000016319	5531	4896	6200	6221	8577	4625	6068	5558	6547
ENSMUSG00000016327	0	3	0	0	0	0	0	2	4
ENSMUSG00000016344	245	240	348	311	293	340	368	415	344
ENSMUSG00000016346	0	0	0	2	2	0	0	4	0
ENSMUSG00000016349	6221	11857	10395	13464	7711	9256	11942	11281	9517
ENSMUSG00000016356	38	67	50	59	52	20	76	63	79
ENSMUSG00000016382	3990	4326	4636	5254	8619	6058	6442	5540	8772
ENSMUSG00000016386	103	252	247	277	166	191	248	219	259
ENSMUSG00000016409	419	518	637	598	849	647	603	573	790
ENSMUSG00000016427	1063	1141	1379	1456	930	832	1224	1503	1122
ENSMUSG00000016458	171	104	166	120	150	133	192	152	108
ENSMUSG00000016477	455	445	438	590	914	579	675	540	777
ENSMUSG00000016481	1426	1805	1994	2164	2736	1728	2163	2056	2637
ENSMUSG00000016487	4138	3960	3742	4791	7537	5100	5615	4998	7034
ENSMUSG00000016493	89	203	148	224	188	49	243	215	268
ENSMUSG00000016494	5509	7034	6594	6836	9037	8972	9157	8843	9129
ENSMUSG00000016495	636	742	643	749	871	541	879	841	985
ENSMUSG00000016496	419	397	354	430	466	334	429	443	579
ENSMUSG00000016498	3	6	6	4	7	5	5	4	0
ENSMUSG00000016503	317	297	358	295	526	442	385	309	472
ENSMUSG00000016510	347	414	469	522	444	322	403	459	490
ENSMUSG00000016520	454	487	494	510	687	530	643	526	561
ENSMUSG00000016524	0	0	0	4	0	0	0	0	2
ENSMUSG00000016526	21	7	20	7	30	14	14	18	26
ENSMUSG00000016528	3571	4522	5621	5647	5802	4436	5226	4934	5863
ENSMUSG00000016529	8	23	18	15	19	6	8	11	12
ENSMUSG00000016534	10570	11274	11907	12893	16519	12863	14215	12295	16815
ENSMUSG00000016541	2408	2190	2616	2478	3431	2383	2684	2455	3285
ENSMUSG00000016552	64	70	64	48	91	45	79	74	80
ENSMUSG00000016554	1803	1437	1978	1775	2770	1633	1760	1777	2148
ENSMUSG00000016559	6831	5904	7634	7061	11206	8268	7099	7259	9860
ENSMUSG00000016619	1102	872	1132	1014	1820	1178	1158	1028	1431
ENSMUSG00000016624	42	69	63	76	74	49	59	73	78
ENSMUSG00000016637	209	205	246	210	302	196	226	222	263
ENSMUSG00000016664	3045	3928	4017	4840	4548	3185	4086	4255	4853
ENSMUSG00000016756	484	320	220	372	526	398	472	388	495
ENSMUSG00000016757	372	307	398	367	706	401	471	426	532
ENSMUSG00000016758	28	81	62	90	86	54	109	76	83
ENSMUSG00000016763	38	55	44	45	34	58	51	89	88
ENSMUSG00000016831	1358	1380	1603	1787	2370	1502	1739	1589	2131
ENSMUSG00000016833	669	573	709	615	906	523	653	670	793
ENSMUSG00000016918	4406	3848	3464	4042	6721	5673	5621	4778	7680
ENSMUSG00000016921	3060	3665	3724	4688	6732	3034	4938	4423	5790
ENSMUSG00000016933	1468	1986	1879	2138	2682	1907	2532	2590	2836
ENSMUSG00000016940	439	466	489	527	609	485	630	604	615
ENSMUSG00000016942	12	4	0	16	16	16	9	14	8
ENSMUSG00000016946	455	442	545	540	913	539	564	545	737
ENSMUSG00000016982	4	2	2	3	0	3	3	0	1
ENSMUSG00000016984	267	212	316	329	574	311	323	293	456
ENSMUSG00000016995	6	29	9	4	10	21	20	42	50
ENSMUSG00000017002	456	59	85	110	165	158	92	85	46
ENSMUSG00000017007	2	0	0	0	0	0	3	2	3
ENSMUSG00000017009	1085	692	1136	994	1780	1067	1051	850	1243
ENSMUSG00000017057	2153	2838	3017	3555	4535	2962	3718	3014	4034
ENSMUSG00000017119	3133	3970	3519	4470	4668	3005	4574	4203	4987
ENSMUSG00000017132	849	1036	1114	1229	1109	897	1104	1262	1229
ENSMUSG00000017144	1075	1042	1290	1247	2011	1156	1301	1365	2132
ENSMUSG00000017146	400	194	318	313	854	276	272	269	473
ENSMUSG00000017165	0	0	0	0	0	0	2	0	0
ENSMUSG00000017167	79	95	107	119	112	71	143	132	141
ENSMUSG00000017176	371	357	486	437	622	325	515	526	587
ENSMUSG00000017188	541	533	684	708	695	602	671	650	718
ENSMUSG00000017195	0	2	0	0	2	0	0	4	0
ENSMUSG00000017204	2	6	0	6	4	4	6	3	8
ENSMUSG00000017210	722	656	829	888	1057	626	975	908	976
ENSMUSG00000017221	1531	1508	1907	1854	2406	1669	1762	1767	2124
ENSMUSG00000017264	1126	898	1178	1089	1705	773	1067	1121	1311
ENSMUSG00000017286	1086	1098	1178	1257	1509	1049	1262	1201	1435
ENSMUSG00000017288	645	658	801	770	1059	724	825	692	1004
ENSMUSG00000017291	2879	4110	3523	5116	6119	3898	5194	4268	5977
ENSMUSG00000017299	305	332	350	385	497	385	409	392	481
ENSMUSG00000017300	0	2	0	1	1	0	0	0	2
ENSMUSG00000017307	89	67	109	107	135	97	126	151	134
ENSMUSG00000017309	1068	1772	1907	1676	1170	1445	1878	1965	1532
ENSMUSG00000017314	72	120	142	123	151	86	125	136	150
ENSMUSG00000017344	344	479	503	548	425	519	578	701	590
ENSMUSG00000017376	414	631	605	771	889	619	766	575	875
ENSMUSG00000017386	158	166	224	200	387	254	317	288	304
ENSMUSG00000017390	32	18	34	21	40	10	22	22	19
ENSMUSG00000017400	62	30	40	32	42	55	70	57	48
ENSMUSG00000017404	11563	7231	9403	8295	13225	9793	9157	9175	11036
ENSMUSG00000017405	125	154	103	140	140	106	196	179	184
ENSMUSG00000017412	78	105	75	102	78	65	128	112	165
ENSMUSG00000017417	134	131	140	156	110	195	170	227	163
ENSMUSG00000017418	648	1038	907	1296	1287	912	1293	1181	1446
ENSMUSG00000017421	2800	2710	2870	3297	5325	2392	3589	3274	4459
ENSMUSG00000017428	1576	1680	2014	2007	2943	1576	2011	1975	2422
ENSMUSG00000017446	438	537	580	653	659	703	800	849	736
ENSMUSG00000017453	12	28	13	25	14	16	25	22	15
ENSMUSG00000017466	6556	7087	6826	6446	6260	9720	8776	8527	9764
ENSMUSG00000017478	1230	964	1099	1183	1858	1150	1191	1243	1546
ENSMUSG00000017485	2941	3597	3777	4479	6451	4103	4902	4165	5540
ENSMUSG00000017491	94	112	123	123	166	131	205	168	133
ENSMUSG00000017493	3444	3103	3289	3147	3039	5319	4432	3703	4800
ENSMUSG00000017499	271	89	195	171	535	168	143	201	265
ENSMUSG00000017548	1039	1219	1465	1573	2425	1406	1576	1267	1904
ENSMUSG00000017550	351	213	302	312	797	268	340	285	484
ENSMUSG00000017561	753	639	702	667	1069	566	756	621	888
ENSMUSG00000017607	74	35	56	55	61	62	43	65	92
ENSMUSG00000017615	1989	1997	2416	2656	3955	2633	2645	2567	3374
ENSMUSG00000017631	1815	1464	1757	1813	2733	1681	1726	1672	2357
ENSMUSG00000017639	49	35	34	39	86	31	52	62	58
ENSMUSG00000017652	228	169	147	139	259	162	164	147	227
ENSMUSG00000017664	458	399	559	466	619	459	526	584	565
ENSMUSG00000017667	254	243	228	315	447	305	377	279	446
ENSMUSG00000017670	1073	859	1075	994	1554	1113	1171	1228	1438
ENSMUSG00000017677	1923	1950	2215	2310	4462	1745	2677	2371	3769
ENSMUSG00000017679	574	592	667	724	1064	659	888	745	896
ENSMUSG00000017686	1378	2173	1867	2564	2591	1539	2378	2227	2598
ENSMUSG00000017692	146	211	208	224	177	183	252	204	201
ENSMUSG00000017697	302	228	311	210	466	267	230	257	467
ENSMUSG00000017707	13816	17171	15013	16384	18165	16850	19801	17992	20681
ENSMUSG00000017713	120	113	154	153	134	77	160	159	178
ENSMUSG00000017715	610	417	576	639	1065	600	643	620	790
ENSMUSG00000017716	483	288	527	414	1145	421	425	435	694
ENSMUSG00000017718	91	122	168	93	57	51	116	75	104
ENSMUSG00000017720	1	3	0	1	0	0	0	0	2
ENSMUSG00000017721	1018	812	1062	886	1305	1214	1018	1174	1327
ENSMUSG00000017724	96	64	63	66	177	102	108	103	141
ENSMUSG00000017734	452	330	415	418	522	478	452	481	534
ENSMUSG00000017737	479	136	495	356	1650	681	721	461	431
ENSMUSG00000017740	29	37	17	45	55	24	29	36	37
ENSMUSG00000017747	290	309	318	292	347	304	371	351	341
ENSMUSG00000017754	1476	1907	1352	1463	894	2236	2261	2273	2094
ENSMUSG00000017756	2187	3327	3160	4123	3222	2151	3519	3801	3304
ENSMUSG00000017760	8627	5988	7665	6348	8108	6476	6522	7098	8380
ENSMUSG00000017764	104	92	120	117	176	108	107	98	120
ENSMUSG00000017765	1238	1232	1572	1497	1932	1380	1709	1711	2001
ENSMUSG00000017767	0	0	0	3	0	0	5	2	0
ENSMUSG00000017774	5034	4171	4956	4994	7779	5274	5221	5090	6719
ENSMUSG00000017776	3674	3633	4515	4664	7163	4448	5002	4404	6023
ENSMUSG00000017778	3715	4453	4568	4778	3736	3105	4141	4754	4155
ENSMUSG00000017781	3749	3115	4261	3715	6137	4183	3859	3477	5025
ENSMUSG00000017801	586	498	595	616	909	526	646	595	778
ENSMUSG00000017802	1203	1204	1271	1318	1606	1306	1436	1387	1639
ENSMUSG00000017817	2452	4896	5440	6028	3776	3292	5008	5546	4700
ENSMUSG00000017830	553	450	360	369	563	432	402	467	602
ENSMUSG00000017831	1276	1824	2021	2239	2882	2234	2336	1823	2633
ENSMUSG00000017832	8	5	3	1	9	4	3	10	6
ENSMUSG00000017837	682	773	825	863	877	720	921	916	886
ENSMUSG00000017843	3063	4059	4068	4720	5616	4164	4684	4336	5252
ENSMUSG00000017858	630	729	740	816	987	722	887	770	947
ENSMUSG00000017861	205	72	177	141	520	195	128	139	243
ENSMUSG00000017868	2	3	0	4	3	0	0	0	2
ENSMUSG00000017897	73	53	81	97	140	150	107	125	149
ENSMUSG00000017929	1786	1034	1290	1382	2848	1545	1435	1210	1621
ENSMUSG00000017943	3	5	2	1	4	0	4	4	3
ENSMUSG00000017969	1185	873	1013	917	1444	1453	1309	1293	1361
ENSMUSG00000017978	41	39	45	50	66	57	56	48	53
ENSMUSG00000017999	606	490	586	563	1118	541	558	511	718
ENSMUSG00000018001	1738	2047	2066	2163	2752	2591	2668	2364	2980
ENSMUSG00000018008	2704	1682	2057	1952	3169	2387	2350	2325	2770
ENSMUSG00000018012	36	30	41	41	30	56	46	38	44
ENSMUSG00000018040	898	761	943	885	1476	1000	985	893	1126
ENSMUSG00000018042	4214	3244	3584	3247	4893	4420	4449	4021	4977
ENSMUSG00000018068	528	429	558	644	1199	468	600	576	847
ENSMUSG00000018076	1113	1204	1176	1563	1922	1535	1558	1510	2046
ENSMUSG00000018102	611	700	791	874	796	799	984	831	866
ENSMUSG00000018126	0	0	0	0	0	0	7	0	0
ENSMUSG00000018143	626	712	796	779	943	757	938	830	1113
ENSMUSG00000018160	1318	1380	1460	1783	2381	1221	1711	1618	2107
ENSMUSG00000018166	159	275	306	327	236	235	342	331	301
ENSMUSG00000018167	530	512	640	529	645	473	612	629	714
ENSMUSG00000018168	191	38	38	40	62	48	52	49	61
ENSMUSG00000018169	200	220	258	237	262	331	321	310	325
ENSMUSG00000018171	2398	2343	2606	2950	5054	2593	3263	3004	4217
ENSMUSG00000018189	543	494	631	656	1010	464	527	527	656
ENSMUSG00000018196	410	584	588	648	631	433	714	609	802
ENSMUSG00000018199	1053	1303	1258	1714	2299	1501	1752	1317	2039
ENSMUSG00000018209	1677	1289	1418	1508	2449	1641	1598	1486	2111
ENSMUSG00000018217	2454	2415	2439	2539	3089	2921	3065	2848	2987
ENSMUSG00000018238	21	13	10	19	23	8	30	15	13
ENSMUSG00000018239	149	135	184	220	269	180	170	170	250
ENSMUSG00000018263	164	356	309	362	239	182	404	331	323
ENSMUSG00000018286	1669	1404	1831	1491	2222	1419	1598	1796	1916
ENSMUSG00000018287	924	1090	1207	1243	1267	920	1141	1193	1431
ENSMUSG00000018293	7622	4640	7740	5872	10794	7325	6382	6611	8065
ENSMUSG00000018322	565	541	578	669	902	426	625	591	739
ENSMUSG00000018326	4743	4123	5655	5426	8670	5948	5297	4765	7385
ENSMUSG00000018334	282	268	315	365	459	388	397	404	469
ENSMUSG00000018339	7821	9606	9952	11118	11467	12190	16348	11881	13701
ENSMUSG00000018340	6218	5447	6765	6607	9157	5395	6846	6605	7673
ENSMUSG00000018341	16	10	14	6	11	14	11	13	16
ENSMUSG00000018347	168	166	178	227	234	150	215	191	193
ENSMUSG00000018362	2333	1555	2438	2047	4685	1804	2000	1986	2900
ENSMUSG00000018363	1501	1823	1686	2194	2961	2178	2392	2155	2768
ENSMUSG00000018372	298	334	277	314	437	179	368	304	378
ENSMUSG00000018377	1019	1756	1785	1991	2066	1729	2047	1861	2152
ENSMUSG00000018378	599	909	785	886	818	683	1092	1076	1022
ENSMUSG00000018379	3930	4190	5324	5469	9916	4513	5282	4590	7095
ENSMUSG00000018381	670	546	537	625	924	703	719	704	772
ENSMUSG00000018387	33	40	33	49	61	47	45	68	59
ENSMUSG00000018395	740	702	643	716	964	621	770	747	876
ENSMUSG00000018398	2663	2876	2956	3449	4443	3846	3438	3430	4553
ENSMUSG00000018401	719	760	788	915	1440	792	882	858	1036
ENSMUSG00000018405	175	287	364	322	293	225	293	359	294
ENSMUSG00000018411	464	1188	309	587	279	205	1235	462	368
ENSMUSG00000018412	1222	1280	1316	1514	1765	1322	1548	1540	1876
ENSMUSG00000018415	631	1055	1109	1581	1078	901	1257	1152	1183
ENSMUSG00000018417	1318	1548	1649	2091	3402	2013	1988	1974	2840
ENSMUSG00000018425	760	944	852	1012	1410	1004	1164	929	1287
ENSMUSG00000018427	506	639	564	836	998	784	1090	932	1104
ENSMUSG00000018428	999	2237	2031	3152	1912	1249	2235	2327	2029
ENSMUSG00000018433	686	741	910	982	1455	681	947	829	1223
ENSMUSG00000018442	910	1009	1191	1250	1822	1054	1404	1194	1383
ENSMUSG00000018446	1137	1468	1803	1822	2139	1322	1524	1427	1690
ENSMUSG00000018449	275	184	231	212	266	166	245	246	299
ENSMUSG00000018451	10	17	7	13	13	30	23	20	11
ENSMUSG00000018459	35	39	25	33	27	74	51	37	52
ENSMUSG00000018470	11	18	11	19	14	15	28	17	16
ENSMUSG00000018474	1643	1475	1543	1808	2797	1852	2201	2230	2791
ENSMUSG00000018476	503	659	714	778	1091	758	909	911	1031
ENSMUSG00000018479	2	0	0	0	0	0	0	0	0
ENSMUSG00000018481	1170	1389	1474	1892	2347	1504	1789	1552	2117
ENSMUSG00000018486	12	3	3	7	19	6	14	10	7
ENSMUSG00000018500	89	61	165	98	203	114	110	89	116
ENSMUSG00000018501	3702	4248	3700	5087	6113	4041	5112	4814	6031
ENSMUSG00000018507	676	324	552	425	738	542	358	448	694
ENSMUSG00000018509	56	96	106	127	94	82	117	132	105
ENSMUSG00000018537	255	262	204	228	350	325	343	326	425
ENSMUSG00000018541	466	406	405	503	663	510	537	519	638
ENSMUSG00000018543	2	0	0	3	4	2	2	0	0
ENSMUSG00000018547	1054	959	1019	1203	1773	1230	1190	1119	1498
ENSMUSG00000018548	554	497	629	668	1078	661	646	657	827
ENSMUSG00000018554	69	171	121	184	87	61	129	155	190
ENSMUSG00000018559	1037	1249	1563	1497	1741	1481	1551	1496	1783
ENSMUSG00000018565	659	557	693	682	891	649	736	686	809
ENSMUSG00000018566	1355	3854	3941	4733	2420	1529	3436	3746	2965
ENSMUSG00000018567	6941	5835	7108	6679	8190	6925	7111	6699	7774
ENSMUSG00000018569	7	0	2	2	4	2	0	0	10
ENSMUSG00000018570	27	27	21	26	19	30	25	22	49
ENSMUSG00000018572	975	649	913	804	1378	837	788	859	1095
ENSMUSG00000018574	5236	10653	11067	12364	8682	4514	8940	10712	10715
ENSMUSG00000018581	0	0	0	1	0	0	0	3	3
ENSMUSG00000018583	3049	2943	3983	3958	6302	3067	3623	3553	4281
ENSMUSG00000018585	714	408	552	451	768	641	623	681	663
ENSMUSG00000018593	75638	70809	75638	74943	116490	121018	110517	106627	129389
ENSMUSG00000018595	3	3	0	3	5	1	0	2	7
ENSMUSG00000018599	209	381	346	360	313	269	429	437	373
ENSMUSG00000018604	163	313	328	310	321	350	362	350	314
ENSMUSG00000018648	18	23	32	29	53	24	29	35	16
ENSMUSG00000018651	281	247	257	284	454	205	317	311	398
ENSMUSG00000018654	919	528	646	595	1170	886	734	565	900
ENSMUSG00000018656	0	0	0	2	0	0	0	0	0
ENSMUSG00000018659	269	375	367	393	375	352	401	321	396
ENSMUSG00000018661	497	499	598	587	720	502	642	582	656
ENSMUSG00000018666	1013	1060	1175	1297	2080	1107	1309	1267	1716
ENSMUSG00000018669	653	526	607	691	921	598	761	780	854
ENSMUSG00000018672	778	831	947	978	1315	1051	1078	1016	1200
ENSMUSG00000018677	932	1226	1422	1386	1475	1448	1623	1433	1517
ENSMUSG00000018678	284	288	318	312	465	415	353	313	420
ENSMUSG00000018697	383	315	400	407	715	345	396	321	455
ENSMUSG00000018698	0	0	0	2	2	0	2	0	0
ENSMUSG00000018707	8793	8790	7847	10173	12716	9602	10348	10853	13170
ENSMUSG00000018727	13	4	5	15	10	2	12	18	15
ENSMUSG00000018733	168	228	246	313	257	194	308	241	297
ENSMUSG00000018736	1354	1389	1513	1916	2428	1685	1703	1679	2180
ENSMUSG00000018740	101	202	195	251	157	141	191	271	189
ENSMUSG00000018750	1172	1521	1521	1712	1677	1773	1900	1843	2089
ENSMUSG00000018752	359	301	375	319	495	352	338	389	509
ENSMUSG00000018761	464	416	487	364	657	496	494	487	613
ENSMUSG00000018765	1382	1754	1813	2191	1963	1336	2025	1961	2090
ENSMUSG00000018770	6771	11294	12866	12823	9896	7854	11401	11675	11183
ENSMUSG00000018774	7255	3076	5576	3284	5645	3871	2833	3518	5239
ENSMUSG00000018776	2	3	0	0	4	2	0	3	7
ENSMUSG00000018796	4734	14043	13570	16862	8584	6070	11954	12375	11687
ENSMUSG00000018800	347	592	479	661	786	512	693	583	821
ENSMUSG00000018809	142	151	173	149	233	138	194	156	183
ENSMUSG00000018819	5268	3350	3441	3422	5718	5438	4751	4759	5845
ENSMUSG00000018820	482	514	482	575	623	401	676	713	721
ENSMUSG00000018821	100	122	132	128	141	106	152	144	168
ENSMUSG00000018822	0	11	7	3	2	0	13	10	10
ENSMUSG00000018830	1395	2173	2070	2723	2079	1715	2299	2340	2622
ENSMUSG00000018841	248	279	239	304	344	252	336	290	365
ENSMUSG00000018844	3	6	5	7	10	5	5	5	4
ENSMUSG00000018845	1744	2745	2782	3210	2131	1491	2954	2848	2780
ENSMUSG00000018846	1207	1576	1666	2191	2938	1995	2043	1680	2627
ENSMUSG00000018848	1736	1176	1598	1578	3146	1263	1452	1444	2132
ENSMUSG00000018849	11	6	6	11	25	17	7	6	7
ENSMUSG00000018858	379	493	590	622	662	466	521	616	643
ENSMUSG00000018861	216	286	271	243	428	326	381	346	312
ENSMUSG00000018862	2	0	0	0	0	0	0	0	0
ENSMUSG00000018865	0	0	0	0	3	0	6	4	4
ENSMUSG00000018882	715	963	1040	1213	1233	681	1025	960	1045
ENSMUSG00000018893	60268	134317	131903	157620	80538	67608	121172	134158	115739
ENSMUSG00000018899	1074	1039	1084	1068	1381	1085	1288	1185	1504
ENSMUSG00000018900	302	485	513	581	478	300	567	530	561
ENSMUSG00000018906	1327	1421	1527	1830	2298	1423	1987	1800	1811
ENSMUSG00000018907	0	0	0	0	0	2	0	2	0
ENSMUSG00000018909	1884	1583	1982	2100	3454	2174	2151	2100	2769
ENSMUSG00000018916	0	0	0	0	0	4	0	0	0
ENSMUSG00000018919	0	6	7	3	6	4	4	5	0
ENSMUSG00000018920	1755	1427	1689	1452	1875	2017	1888	1856	2470
ENSMUSG00000018921	496	375	489	538	658	542	481	512	584
ENSMUSG00000018923	295	174	277	190	321	263	240	209	265
ENSMUSG00000018924	110	23	15	9	44	27	48	48	20
ENSMUSG00000018925	2	3	0	0	0	1	3	4	0
ENSMUSG00000018927	4029	1591	3413	2391	5043	2339	2059	1767	2299
ENSMUSG00000018930	74	20	42	45	107	61	45	44	69
ENSMUSG00000018931	449	478	466	462	551	562	606	634	672
ENSMUSG00000018932	1234	1229	1484	1661	2003	1379	1573	1402	1719
ENSMUSG00000018965	3917	2746	3985	3697	6636	3965	3735	3550	4986
ENSMUSG00000018974	753	525	703	696	1113	553	670	693	842
ENSMUSG00000018983	201	119	167	112	365	190	165	142	243
ENSMUSG00000018986	157	169	182	175	276	158	211	151	266
ENSMUSG00000018995	203	247	340	335	334	211	347	305	337
ENSMUSG00000018999	848	662	834	858	1500	893	897	881	1200
ENSMUSG00000019027	16	22	26	20	10	19	26	28	37
ENSMUSG00000019039	252	319	326	401	438	259	430	403	431
ENSMUSG00000019054	1491	1313	1365	1268	1665	1296	1504	1516	1645
ENSMUSG00000019055	3027	2785	3707	3346	4468	3544	3621	3565	4196
ENSMUSG00000019066	651	583	716	723	753	730	772	775	853
ENSMUSG00000019080	68	62	94	85	84	68	94	105	96
ENSMUSG00000019082	429	562	618	748	576	425	706	656	724
ENSMUSG00000019087	3824	3639	4201	4050	5236	3482	4219	3926	4966
ENSMUSG00000019088	852	671	766	617	879	638	810	866	953
ENSMUSG00000019102	6	0	6	4	6	8	6	0	7
ENSMUSG00000019122	2636	1343	2800	1978	4581	2463	1965	1664	2580
ENSMUSG00000019124	354	433	349	412	414	571	634	620	732
ENSMUSG00000019132	6619	6698	8606	9096	12774	8140	8194	7278	10697
ENSMUSG00000019139	373	238	369	279	412	259	336	315	400
ENSMUSG00000019143	423	532	568	723	767	441	663	686	680
ENSMUSG00000019158	193	266	277	253	252	272	293	383	289
ENSMUSG00000019173	2870	2019	2690	2351	4134	2988	2554	2580	3299
ENSMUSG00000019178	0	5	0	3	0	2	0	0	6
ENSMUSG00000019179	6329	10765	11596	12555	9610	6683	10266	10795	10188
ENSMUSG00000019188	1578	1251	1758	1541	2901	1513	1744	1656	2258
ENSMUSG00000019189	1027	778	1096	1026	1771	1189	1170	1168	1353
ENSMUSG00000019194	477	510	470	530	470	727	747	681	592
ENSMUSG00000019210	2137	2075	2261	2120	2587	1785	2380	2216	2550
ENSMUSG00000019214	122	62	126	91	258	89	83	127	171
ENSMUSG00000019230	0	5	2	4	13	8	9	7	4
ENSMUSG00000019232	2	0	0	0	6	0	2	0	2
ENSMUSG00000019235	43	60	56	53	63	38	65	72	62
ENSMUSG00000019254	1297	1304	1493	1395	1826	1140	1538	1711	1828
ENSMUSG00000019256	340	494	481	596	686	460	543	543	687
ENSMUSG00000019261	312	278	375	370	534	369	391	525	480
ENSMUSG00000019278	707	1507	1217	1471	794	1241	1429	1458	1126
ENSMUSG00000019295	384	472	540	551	625	456	550	576	652
ENSMUSG00000019297	375	309	462	420	689	404	393	410	539
ENSMUSG00000019301	1	9	4	4	0	0	2	4	3
ENSMUSG00000019302	2321	2336	2640	2770	2979	2130	2627	2632	3213
ENSMUSG00000019303	95	65	105	60	143	79	83	106	106
ENSMUSG00000019312	0	0	2	6	0	0	0	2	0
ENSMUSG00000019320	14	18	10	8	19	10	29	33	21
ENSMUSG00000019326	858	1126	1292	1282	1556	2019	1616	1643	2043
ENSMUSG00000019338	359	387	387	456	544	329	527	511	588
ENSMUSG00000019359	25	7	16	10	9	6	25	9	4
ENSMUSG00000019362	1272	1106	1380	1316	1593	1087	1400	1257	1536
ENSMUSG00000019368	2	0	0	0	0	0	0	0	0
ENSMUSG00000019370	5079	3607	4984	4299	7123	5167	4625	4844	5839
ENSMUSG00000019373	1364	1532	1712	1873	2273	1428	1828	1749	2170
ENSMUSG00000019428	2333	2091	2293	2266	3042	2140	2622	2671	2747
ENSMUSG00000019432	2197	1933	2271	2238	3292	1807	2558	2599	3028
ENSMUSG00000019433	663	540	724	632	944	745	698	699	871
ENSMUSG00000019437	160	291	211	317	278	202	337	291	350
ENSMUSG00000019461	823	654	813	786	1055	1048	949	934	1128
ENSMUSG00000019464	80	52	43	77	94	54	113	87	115
ENSMUSG00000019467	777	834	843	937	1273	775	1173	1159	1418
ENSMUSG00000019470	541	421	553	530	711	479	607	581	672
ENSMUSG00000019471	3191	2643	3256	3241	4307	2808	3171	3362	3736
ENSMUSG00000019478	42	62	83	81	96	67	77	79	92
ENSMUSG00000019487	882	1263	1250	1461	1403	841	1336	1484	1402
ENSMUSG00000019494	1701	1775	2000	2045	2433	1778	2001	2133	2133
ENSMUSG00000019505	12726	8996	10662	10300	12946	10271	10984	11990	12961
ENSMUSG00000019518	474	453	434	519	665	475	654	648	705
ENSMUSG00000019528	2997	3995	3896	4067	4054	3223	4271	3864	4203
ENSMUSG00000019539	2913	2466	3322	3173	4572	4257	3747	4229	4521
ENSMUSG00000019558	2652	4158	4066	4882	4424	3657	4717	4549	4309
ENSMUSG00000019564	291	201	220	226	360	292	322	246	322
ENSMUSG00000019577	1284	3560	3714	8380	2073	5644	6931	5365	6178
ENSMUSG00000019578	607	800	792	863	887	714	880	1046	988
ENSMUSG00000019579	1113	693	1075	969	1559	1024	974	981	1361
ENSMUSG00000019590	539	570	599	507	666	618	746	648	655
ENSMUSG00000019647	560	643	566	700	762	666	827	823	906
ENSMUSG00000019659	671	596	684	654	857	651	724	692	778
[truncated: 15,884 more rows]
