# Supplementary material for: Comparative optimization of polysaccharide-based nanoformulations for cardiac RNAi therapy
Source: Nat Commun. 2024 Jun 26;15:5398. doi: 10.1038/s41467-024-49804-x (PMC11208445; doi:10.1038/s41467-024-49804-x)
Supplement: Supplementary file 5 — Supplementary Data 2 [file 41467_2024_49804_MOESM5_ESM.xlsx]

## Sheet: Sheet1
Name	SMILE
Chitosan Low Mw	N[C@@H]1[C@@H](O)[C@H](OC2C(N)C(O)C(OC(OC3CO)C(N)C(O)C3O)C(CO)O2)[C@@H](CO)O[C@H]1O[C@H]4[C@H](O)[C@@H](N)C(O[C@H]5[C@H](O)[C@@H](N)[C@@H](O[C@@H]5CO)OC6C(O)C(N)C(OC7C(O)C(N)C(OC7CO)OC8C(O)C(N)C(OC9C(O)C(N)C(OC9CO)OC%10C(O)C(N)C(OC%11C(O)C(N)C(OC%11CO)OC%12C(O)C(N)C(OC%13C(O)C(N)C(OC%13CO)OC%14C(O)C(N)C(OC%15C(O)C(N)C(OC%15CO)OC%16C(O)C(N)C(O)OC%16CO)OC%14CO)OC%12CO)OC%10CO)OC8CO)OC6CO)O[C@@H]4CO
Chitosan Medium Mw	NC1C(O)C(OC2C(N)C(O)C(OC(OC3CO)C(N)C(O)C3OC4C(N)C(O)C(O[C@@H]5[C@@H](N)[C@H](O)[C@@H](OC6C(N)C(O)C(OC7C(N)C(O)C(OC8C(N)C(O)C(OC9C(N)C(O)C(OC%10C(N)C(O)C(OC%11C(N)C(O)C(OC%12C(N)C(O)C(OC%13C(N)C(O)C(OC%14C(N)C(O)C(OC%15C(N)C(O)C(OC%16C(N)C(O)C(OC%17C(N)C(O)C(OC%18C(N)C(O)C(OC(OC%19CO)C(N)C(O)C%19OC%20C(N)C(O)C(OC%21C(N)C(O)C(OC%22C(N)C(O)C(OC%23C(N)C(O)C(OC%24C(N)C(O)C(OC%25C(N)C(O)C(OC%26C(N)C(O)…
PEI Mw 25K	NCCNCCN(CCN(CCN(CCN)CCNCCNCCN(CCNCCNCCN)CCNCCNCCN(CCNCCN(CCN(CCN(CCN)CCNCCNCCN(CCNCCNCCN)CCN)CCNCCN)CCNCCN)CCN)CCNCCNCCNCCN(CCNCCN(CCN(CCN(CCN)CCNCCNCCN(CCNCCNCCN)CCNCCNCCN(CCNCCN(CCN(CCN(CCN)CCNCCNCCN(CCNCCNCCN)CCN)CCNCCN)CCNCCN)CCN)CCNCCN)CCNCCN)CCN)CCNCCN(CCN)CCN
PEI Mw 800	NCCNCCN(CCN(CCN(CCN)CCNCCNCCN(CCNCCNCCN)CCN)CCNCCN)CCNCCN(CCN)CCN
DLin-MC3-DMA	CCCCC/C=C\C/C=C\CCCCCCCCC(OC(CCCN(C)C)=O)CCCCCCCC/C=C\C/C=C\CCCCC
Lipid 14	CCCCCCC(CCCCCCCC)C(OCCCCCCCCN(CCCCCCCCOC(C(CCCCCC)CCCCCCCC)=O)CCOC(CCCN(C)C)=O)=O
Lipid 10	CCCCC/C=C\C/C=C\CCCCCCCCN(CCCCCCCC/C=C\C/C=C\CCCCC)CCOC(CCN1CCN(C)CC1)=O
Lipid 8	CN(CCCC(OCCN(CCCCCCCC/C=C\C/C=C\CCCCC)CCCCCCCC/C=C\C/C=C\CCCCC)=O)C
Lipid 6	CCCCC/C=C\C/C=C\CCCCCCCCN(OC(CCCN(C)C)=O)CCCCCCCC/C=C\C/C=C\CCCCC
Lipid 2	CN(CC1)CCN1CCC(NN(CCCCCCCC/C=C\C/C=C\CCCCC)CCCCCCCC/C=C\C/C=C\CCCCC)=O
KALA	N[C@H](C(N[C@@H](CCC(O)=O)C(N[C@@H](C)C(N[C@@H](CCCCN)C(N[C@@H](CC(C)C)C(N[C@@H](C)C(N[C@@H](CCCCN)C(N[C@@H](C)C(N[C@@H](CC(C)C)C(N[C@@H](C)C(N[C@@H](CCCCN)C(N[C@@H](C)C(N[C@@H](CC(C)C)C(N[C@@H](C)C(N[C@@H](CCCCN)C(N[C@H](C(N[C@@H](CC(C)C)C(N[C@@H](C)C(N[C@@H](CCCCN)C(N[C@@H](C)C(N[C@@H](CC(C)C)C(N[C@@H](C)C(N[C@@H](CCCCN)C(N[C@@H](C)C(N[C@@H](CC(C)C)C(N[C@@H](CCCCN)C(N[C@@H](C)C(N[C@@H](CS)C(N[C…
K9	C[C@@H](C(O)=O)NC([C@H](CC(C)C)NC([C@H](CCC(N)=O)NC([C@H](CCCCN)NC([C@H](CCCNC(N)=N)NC([C@H]1N(C([C@H](C)NC([C@H](CCCCN)NC(CNC(CNC([C@H]([C@H](O)C)NC([C@H](CO)NC([C@H](CCCCN)NC([C@H](CCCNC(N)=N)NC([C@H](C)NC([C@H]([C@H](O)C)NC([C@H](CCC(N)=O)NC([C@H](CCCCN)NC([C@H]([C@H](O)C)NC([C@H](CCCNC(N)=N)NC([C@H](C)N)=O)=O)=O)=O)=O)=O)=O)=O)=O)=O)=O)=O)=O)=O)=O)CCC1)=O)=O)=O)=O)=O
DOTAP	CCCCCCCC/C=C\CCCCCCCC(OC(COC(CCCCCCC/C=C\CCCCCCCC)=O)C[N+](C)(C)C)=O
Dextran-Spermine	OC[C@@H]1[C@@H](O)[C@H](O)[C@@H](O)[C@@H](OCC(OC(OC[C@H]2O[C@H](OC[C@H]3O[C@H](OC[C@H]4O[C@H](OC[C@H]5O[C@H](OC[C@H]6O[C@H](O)[C@H](O)C(O)[C@@H]6O)[C@H](O)C(O)[C@@H]5O)[C@H](O)C(O)[C@@H]4O)[C@H](O)C(O)[C@@H]3O)[C@H](O)C(O)[C@@H]2O)[C@@H](O)CNCCCNCCCCNCCCN)CO)O1
Dextran-Diaminobutane	OC[C@@H]1[C@@H](O)[C@H](O)[C@@H](O)[C@@H](OCC(OC(OC[C@H]2O[C@H](OC[C@H]3O[C@H](OC[C@H]4O[C@H](OC[C@H]5O[C@H](OC[C@H]6O[C@H](O)[C@H](O)C(O)[C@@H]6O)[C@H](O)C(O)[C@@H]5O)[C@H](O)C(O)[C@@H]4O)[C@H](O)C(O)[C@@H]3O)[C@H](O)C(O)[C@@H]2O)[C@@H](O)CNCCCCN)CO)O1
Deferoxamine	O=C(N(O)CCCCCNC(CCC(N(O)CCCCCN)=O)=O)CCC(NCCCCCN(O)C(C)=O)=O
Chitosan Mw 15K	N[C@@H]1[C@@H](O)[C@H](OC2[C@H](N)[C@@H](O)[C@H](O[C@H](O[C@@H]3CO)[C@H](N)[C@@H](O)[C@@H]3O)[C@@H](CO)O2)[C@@H](CO)O[C@H]1O[C@H]4[C@H](O)[C@@H](N)C(O[C@H]5[C@H](O)[C@@H](N)[C@@H](O[C@@H]5CO)O[C@H]6[C@H](O)[C@@H](N)C(O[C@H]7[C@H](O)[C@@H](N)[C@@H](O[C@@H]7CO)O[C@H]8[C@H](O)[C@@H](N)C(O[C@H]9[C@H](O)[C@H](N)[C@H](O)OC9CO)O[C@@H]8CO)O[C@@H]6CO)O[C@@H]4CO
Transportan	CC(C)C[C@@H](C(N)=O)NC([C@H]([C@@H](C)CC)NC([C@H](CCCCN)NC([C@H](CCCCN)NC([C@H](C)NC([C@H](CC(C)C)NC([C@H](C)NC([C@H](C)NC([C@H](CC(C)C)NC([C@H](C)NC([C@H](CCCCN)NC([C@H](CC(C)C)NC([C@H](CC(N)=O)NC([C@H]([C@@H](C)CC)NC([C@H](CCCCN)NC(CNC([C@H](CC(C)C)NC([C@H](CC(C)C)NC([C@H](CC1=CC=C(O)C=C1)NC(CNC([C@H](C)NC([C@H](CO)NC([C@H](CC(N)=O)NC([C@H](CC(C)C)NC([C@H]([C@H](O)C)NC([C@H](CC2=CNC3=C2C=CC=C3)…
Spermine	NCCCNCCCCNCCCN
Penetratin	O=C(O)CNC(CNC([C@H](CCCCN)NC([C@H](CCCCN)NC([C@H](CC1=CNC2=C1C=CC=C2)NC([C@H](CCCCN)NC([C@H](CCSC)NC([C@H](CCCNC(N)=N)NC([C@H](CCCNC(N)=N)NC([C@H](CC(N)=O)NC([C@H](CCC(N)=O)NC([C@H](CC3=CC=CC=C3)NC([C@H](CC4=CNC5=C4C=CC=C5)NC([C@H]([C@@H](C)CC)NC([C@H](CCCCN)NC([C@H]([C@@H](C)CC)NC([C@H](CCC(N)=O)NC([C@H](CCCNC(N)=N)N)=O)=O)=O)=O)=O)=O)=O)=O)=O)=O)=O)=O)=O)=O)=O)=O)=O
