# Supplementary material for: Comparative optimization of polysaccharide-based nanoformulations for cardiac RNAi therapy
Source: Nat Commun. 2024 Jun 26;15:5398. doi: 10.1038/s41467-024-49804-x (PMC11208445; doi:10.1038/s41467-024-49804-x)
Supplement: Supplementary file 6 — Supplementary Data 3 [file 41467_2024_49804_MOESM6_ESM.xls]

## Sheet: AllSamples_Genes_ReadsCount
gene_id	glu1	glu2	glu3	ctrl1	ctrl2	ctrl3
ENSMUSG00000000001	1109	758	3425	2870	3139	3601
ENSMUSG00000000028	43	15	47	18	62	70
ENSMUSG00000000049	44782	13236	99582	67361	61594	68327
ENSMUSG00000000056	343	102	1586	1067	1772	1822
ENSMUSG00000000058	93	95	175	105	146	169
ENSMUSG00000000078	1306	1207	329	641	463	470
ENSMUSG00000000085	312	121	302	241	380	299
ENSMUSG00000000088	2090	864	2556	1346	2082	3187
ENSMUSG00000000093	48	14	66	53	96	80
ENSMUSG00000000094	0	0	2	2	0	0
ENSMUSG00000000120	20	0	86	47	126	113
ENSMUSG00000000126	5	0	19	12	27	32
ENSMUSG00000000127	36	40	299	275	339	361
ENSMUSG00000000131	1216	371	1363	1259	1286	1115
ENSMUSG00000000134	744	139	1008	466	986	867
ENSMUSG00000000142	40	8	210	77	183	241
ENSMUSG00000000148	26	2	229	72	265	228
ENSMUSG00000000149	5233	1180	2553	2180	3122	3106
ENSMUSG00000000154	727	102	2355	903	1929	1856
ENSMUSG00000000157	2	0	19	4	13	17
ENSMUSG00000000159	270	88	903	480	1028	1037
ENSMUSG00000000167	9	2	23	19	24	34
ENSMUSG00000000168	746	342	1873	1173	1551	1460
ENSMUSG00000000171	2700	460	5869	2126	4629	5093
ENSMUSG00000000182	0	0	0	1	0	0
ENSMUSG00000000184	134	6	261	78	257	214
ENSMUSG00000000194	374	124	569	421	774	683
ENSMUSG00000000197	10	2	2	0	0	0
ENSMUSG00000000202	3	0	0	2	0	0
ENSMUSG00000000204	3	4	26	17	183	323
ENSMUSG00000000223	2	0	0	0	0	0
ENSMUSG00000000244	0	0	11	0	15	10
ENSMUSG00000000247	66	13	60	63	35	58
ENSMUSG00000000253	25	5	20	14	20	6
ENSMUSG00000000266	273	217	219	326	264	230
ENSMUSG00000000275	2112	716	3762	2014	3756	3258
ENSMUSG00000000276	91	47	86	80	75	62
ENSMUSG00000000278	585	227	2132	902	1286	1375
ENSMUSG00000000282	238	44	274	213	199	179
ENSMUSG00000000290	147	31	372	167	552	431
ENSMUSG00000000295	67	29	22	30	34	47
ENSMUSG00000000296	346	114	164	148	166	200
ENSMUSG00000000301	2009	271	7130	2411	5700	5860
ENSMUSG00000000303	1405	433	1490	403	1583	1436
ENSMUSG00000000305	94	22	32	13	14	14
ENSMUSG00000000308	0	0	82	0	5	2
ENSMUSG00000000317	6	0	82	28	71	58
ENSMUSG00000000318	5	0	9	6	22	23
ENSMUSG00000000320	16	10	25	12	38	24
ENSMUSG00000000325	226	34	281	146	237	340
ENSMUSG00000000326	2312	474	14671	5424	17305	17022
ENSMUSG00000000339	358	218	362	327	363	359
ENSMUSG00000000340	1519	923	2560	3601	2477	3092
ENSMUSG00000000346	7798	3456	5089	5427	4799	4820
ENSMUSG00000000355	232	131	528	457	495	584
ENSMUSG00000000359	0	0	9	3	8	9
ENSMUSG00000000365	0	0	0	0	4	3
ENSMUSG00000000374	908	236	1120	701	945	745
ENSMUSG00000000378	236	67	571	312	500	576
ENSMUSG00000000384	1574	303	840	411	731	723
ENSMUSG00000000385	158	65	311	246	254	208
ENSMUSG00000000386	0	0	61	0	214	223
ENSMUSG00000000392	3	5	10	1	3	6
ENSMUSG00000000399	1472	576	2962	1694	2963	3405
ENSMUSG00000000402	0	0	0	5	0	5
ENSMUSG00000000409	12	0	35	0	38	41
ENSMUSG00000000411	2	0	0	0	3	0
ENSMUSG00000000416	4	0	18	2	7	11
ENSMUSG00000000420	787	511	1804	1640	1833	2091
ENSMUSG00000000439	467	113	597	350	611	699
ENSMUSG00000000440	295	184	226	349	297	216
ENSMUSG00000000441	1563	579	3585	2246	2659	2451
ENSMUSG00000000486	10	2	34	8	52	46
ENSMUSG00000000489	18	5	25	28	24	45
ENSMUSG00000000530	55	9	120	54	215	141
ENSMUSG00000000531	63	8	27	21	41	17
ENSMUSG00000000532	368	35	391	347	373	424
ENSMUSG00000000538	120	26	830	421	891	844
ENSMUSG00000000552	328	52	972	290	605	520
ENSMUSG00000000555	231	24	1096	448	882	755
ENSMUSG00000000561	432	211	691	753	761	678
ENSMUSG00000000562	4	0	1	5	2	5
ENSMUSG00000000563	5464	2743	9089	8062	8474	9340
ENSMUSG00000000567	218	70	113	277	97	73
ENSMUSG00000000568	1780	1416	839	1536	1023	1271
ENSMUSG00000000579	283	72	178	153	194	198
ENSMUSG00000000581	588	427	1081	1132	1022	1297
ENSMUSG00000000594	2576	502	5007	1992	3881	3209
ENSMUSG00000000600	285	204	615	722	577	635
ENSMUSG00000000605	729	368	1962	1597	2046	2170
ENSMUSG00000000627	0	0	2	0	0	4
ENSMUSG00000000628	76	33	77	34	119	100
ENSMUSG00000000631	1663	528	3806	2496	3350	3087
ENSMUSG00000000632	7	0	0	2	0	0
ENSMUSG00000000673	1357	225	10667	3775	10289	10235
ENSMUSG00000000682	30	0	217	53	390	407
ENSMUSG00000000686	348	51	807	626	634	683
ENSMUSG00000000690	0	0	3	0	0	0
ENSMUSG00000000693	33	9	65	15	62	60
ENSMUSG00000000706	2	0	0	0	0	0
ENSMUSG00000000708	661	421	3762	3666	3977	4169
ENSMUSG00000000711	957	241	4024	2405	3734	3392
ENSMUSG00000000732	17	4	27	24	37	39
ENSMUSG00000000738	348	121	967	523	976	1026
ENSMUSG00000000739	49	33	38	35	239	228
ENSMUSG00000000740	3652	558	5077	1433	3729	4666
ENSMUSG00000000743	817	75	1600	496	1349	1635
ENSMUSG00000000751	527	148	858	408	871	866
ENSMUSG00000000753	20602	7888	19317	12059	21286	19241
ENSMUSG00000000759	409	131	396	428	416	407
ENSMUSG00000000776	216	63	172	154	251	208
ENSMUSG00000000782	100	41	86	58	109	116
ENSMUSG00000000787	5746	4545	8213	9785	6840	8110
ENSMUSG00000000791	7	3	39	16	45	58
ENSMUSG00000000792	0	0	2	0	0	0
ENSMUSG00000000794	8	0	11	5	6	3
ENSMUSG00000000804	423	322	1571	1518	1373	1460
ENSMUSG00000000805	0	0	8	0	0	0
ENSMUSG00000000811	181	82	264	169	238	229
ENSMUSG00000000817	0	0	4	2	13	12
ENSMUSG00000000823	227	47	872	392	888	851
ENSMUSG00000000826	2451	899	2634	1750	2230	2268
ENSMUSG00000000827	274	117	990	608	817	892
ENSMUSG00000000838	283	262	637	799	716	844
ENSMUSG00000000861	4	0	7	2	6	6
ENSMUSG00000000869	3	0	5	2	2	5
ENSMUSG00000000876	2627	597	2404	2198	2564	2437
ENSMUSG00000000881	347	150	474	513	600	568
ENSMUSG00000000884	39	0	22	6	23	34
ENSMUSG00000000901	11	0	17	5	8	8
ENSMUSG00000000902	80	19	460	249	505	424
ENSMUSG00000000903	0	0	0	0	5	8
ENSMUSG00000000915	791	234	571	304	1136	1020
ENSMUSG00000000916	156	24	210	89	145	166
ENSMUSG00000000934	139	62	382	411	503	585
ENSMUSG00000000942	5	0	5	5	7	6
ENSMUSG00000000948	16	6	8	22	27	22
ENSMUSG00000000957	1156	254	1328	1030	1202	1052
ENSMUSG00000000958	25	8	157	61	184	151
ENSMUSG00000000959	1294	330	1465	1062	1553	1490
ENSMUSG00000000976	129	33	439	297	426	397
ENSMUSG00000000982	51	38	5	9	21	3
ENSMUSG00000000983	0	0	2	0	0	3
ENSMUSG00000001014	4	0	10	3	4	7
ENSMUSG00000001016	250	66	443	289	420	455
ENSMUSG00000001017	707	252	1824	1280	1928	2054
ENSMUSG00000001018	292	135	459	579	489	533
ENSMUSG00000001020	5	0	11	10	19	39
ENSMUSG00000001021	3	0	0	0	0	0
ENSMUSG00000001025	7	0	62	19	34	43
ENSMUSG00000001027	2	0	4	0	0	0
ENSMUSG00000001029	14	11	71	15	99	88
ENSMUSG00000001034	22	6	100	30	72	75
ENSMUSG00000001036	467	206	305	163	293	224
ENSMUSG00000001039	9	0	18	3	13	15
ENSMUSG00000001052	493	321	798	812	785	715
ENSMUSG00000001053	2	0	109	20	71	49
ENSMUSG00000001054	211	80	273	207	274	270
ENSMUSG00000001056	861	161	454	150	451	492
ENSMUSG00000001062	127	22	356	92	369	410
ENSMUSG00000001065	69	24	345	200	464	480
ENSMUSG00000001076	4	0	16	0	14	5
ENSMUSG00000001082	74	5	87	38	73	99
ENSMUSG00000001089	828	506	724	565	707	686
ENSMUSG00000001095	10	2	53	16	51	40
ENSMUSG00000001098	435	142	596	271	460	396
ENSMUSG00000001100	1330	210	2648	1365	2406	2322
ENSMUSG00000001103	23	4	31	26	37	27
ENSMUSG00000001105	376	348	688	554	648	776
ENSMUSG00000001119	197	39	382	174	274	213
ENSMUSG00000001120	79	39	23	20	19	29
ENSMUSG00000001123	10670	2304	17986	9509	27834	23611
ENSMUSG00000001127	619	175	1667	1414	1624	1604
ENSMUSG00000001128	255	26	745	195	979	922
ENSMUSG00000001131	12	0	9	3	0	4
ENSMUSG00000001134	186	53	246	171	218	298
ENSMUSG00000001138	161	44	334	217	371	387
ENSMUSG00000001143	91	26	605	196	485	467
ENSMUSG00000001150	349	75	773	392	661	590
ENSMUSG00000001151	179	104	388	232	315	355
ENSMUSG00000001155	1751	247	5590	3149	7431	7527
ENSMUSG00000001156	243	106	203	182	261	269
ENSMUSG00000001157	63	33	392	314	331	457
ENSMUSG00000001158	283	112	327	414	408	465
ENSMUSG00000001166	13	0	58	20	64	89
ENSMUSG00000001168	0	0	0	0	0	2
ENSMUSG00000001173	175	68	218	306	233	267
ENSMUSG00000001175	3765	2627	5311	4214	6401	6707
ENSMUSG00000001211	3517	722	7351	4103	6013	5730
ENSMUSG00000001225	2	0	74	0	0	0
ENSMUSG00000001227	158	7	102	68	99	81
ENSMUSG00000001228	16	6	22	3	89	102
ENSMUSG00000001229	1725	362	1831	1313	1634	1439
ENSMUSG00000001240	131	26	212	141	238	467
ENSMUSG00000001247	1090	202	6753	2853	6679	6029
ENSMUSG00000001248	149	34	257	131	284	277
ENSMUSG00000001249	3367	382	9420	3583	9367	10170
ENSMUSG00000001260	3	0	0	0	0	0
ENSMUSG00000001270	121	4	195	40	228	226
ENSMUSG00000001280	1554	792	1522	1529	1511	1375
ENSMUSG00000001281	5	0	59	7	85	103
ENSMUSG00000001285	171	27	382	221	376	415
ENSMUSG00000001288	34	17	245	54	165	128
ENSMUSG00000001289	990	368	1669	992	1335	1438
ENSMUSG00000001300	62	38	188	126	83	92
ENSMUSG00000001305	281	162	170	270	225	227
ENSMUSG00000001313	269	55	532	464	226	280
ENSMUSG00000001323	771	387	4460	3832	4107	3530
ENSMUSG00000001333	0	0	3	0	2	0
ENSMUSG00000001334	9	0	2	0	12	17
ENSMUSG00000001348	1730	290	2623	1010	2528	2731
ENSMUSG00000001349	6	0	247	0	9	4
ENSMUSG00000001366	220	80	1399	1288	1650	1622
ENSMUSG00000001376	139	113	275	409	356	390
ENSMUSG00000001380	740	343	1373	830	1352	1327
ENSMUSG00000001383	714	640	971	1184	1035	1212
ENSMUSG00000001403	31	6	8	0	28	37
ENSMUSG00000001415	519	98	1644	669	1137	1146
ENSMUSG00000001416	1919	834	2461	1813	2979	3086
ENSMUSG00000001418	938	188	1665	658	1832	1760
ENSMUSG00000001419	1524	381	962	479	750	713
ENSMUSG00000001420	3	0	62	8	40	39
ENSMUSG00000001424	2195	525	4402	1849	3819	3451
ENSMUSG00000001435	14149	1714	33273	7989	25671	24825
ENSMUSG00000001436	208	36	228	232	299	247
ENSMUSG00000001440	1916	888	4483	3384	3947	3757
ENSMUSG00000001441	340	135	1260	695	983	1061
ENSMUSG00000001444	0	0	14	5	8	4
ENSMUSG00000001445	867	172	1210	620	1275	1324
ENSMUSG00000001467	550	315	5666	5526	2401	2123
ENSMUSG00000001472	2555	569	4755	2724	4379	4571
ENSMUSG00000001473	540	104	251	76	175	172
ENSMUSG00000001482	1395	188	1170	656	1267	1221
ENSMUSG00000001493	0	0	10	2	24	14
ENSMUSG00000001497	2	5	0	15	4	5
ENSMUSG00000001506	48	29	376	41	169	189
ENSMUSG00000001507	78	9	314	113	249	265
ENSMUSG00000001517	14	5	6	20	38	27
ENSMUSG00000001518	347	81	230	165	235	251
ENSMUSG00000001520	15	9	12	4	7	6
ENSMUSG00000001521	19	8	53	42	44	35
ENSMUSG00000001524	61	4	240	91	274	317
ENSMUSG00000001525	495	98	2062	573	2136	1943
ENSMUSG00000001542	3008	3069	2041	3762	2818	3505
ENSMUSG00000001552	1008	184	1404	955	1283	1063
ENSMUSG00000001555	30	3	30	10	37	30
ENSMUSG00000001558	0	0	2	0	0	0
ENSMUSG00000001569	362	291	890	806	828	760
ENSMUSG00000001576	1657	435	2665	1483	2295	2229
ENSMUSG00000001583	0	0	7	0	0	2
ENSMUSG00000001588	7	0	35	11	18	40
ENSMUSG00000001604	719	267	2401	734	1579	1479
ENSMUSG00000001622	3	8	2	4	0	0
ENSMUSG00000001627	4742	2983	390	554	557	621
ENSMUSG00000001630	139	51	883	563	654	697
ENSMUSG00000001632	445	165	518	431	497	456
ENSMUSG00000001642	153	36	222	98	383	341
ENSMUSG00000001661	2	0	2	0	0	0
ENSMUSG00000001663	1375	382	5053	2516	3825	3992
ENSMUSG00000001665	2764	677	2151	2337	1416	1242
ENSMUSG00000001666	2189	254	3235	1176	3104	3716
ENSMUSG00000001670	299454	82398	42060	81164	52274	54737
ENSMUSG00000001672	27	6	48	64	54	58
ENSMUSG00000001674	607	213	527	506	612	605
ENSMUSG00000001687	1218	768	2211	1899	1769	1801
ENSMUSG00000001700	637	303	2219	1302	1499	1401
ENSMUSG00000001707	298	117	322	270	326	400
ENSMUSG00000001729	1028	210	2478	869	2273	2064
ENSMUSG00000001739	6	0	16	4	19	16
ENSMUSG00000001741	36	8	111	45	90	79
ENSMUSG00000001750	553	101	1007	311	1905	1806
ENSMUSG00000001751	252	26	692	191	804	801
ENSMUSG00000001755	591	112	3197	1283	3047	2917
ENSMUSG00000001761	187	65	156	79	218	265
ENSMUSG00000001763	266	72	450	188	372	368
ENSMUSG00000001767	263	259	474	609	560	634
ENSMUSG00000001768	128	65	351	290	400	399
ENSMUSG00000001773	0	2	0	4	6	0
ENSMUSG00000001774	67	47	1339	1106	1429	1604
ENSMUSG00000001783	1554	427	1958	1315	2428	2235
ENSMUSG00000001785	522	402	555	565	560	512
ENSMUSG00000001786	293	96	606	364	756	845
ENSMUSG00000001794	1342	506	3191	2424	3042	2716
ENSMUSG00000001802	196	36	634	161	522	488
ENSMUSG00000001827	0	0	4	0	0	4
ENSMUSG00000001829	772	252	1125	527	1083	926
ENSMUSG00000001833	516	635	1212	2026	1336	1553
ENSMUSG00000001844	707	208	369	362	388	388
ENSMUSG00000001847	5025	2985	5013	5504	4555	4462
ENSMUSG00000001855	399	102	561	398	472	406
ENSMUSG00000001864	14	0	4	14	2	0
ENSMUSG00000001865	0	0	2	0	4	0
ENSMUSG00000001870	103	59	129	63	105	115
ENSMUSG00000001891	3284	2090	11166	6277	10757	12957
ENSMUSG00000001901	0	0	3	0	0	0
ENSMUSG00000001909	755	155	876	467	712	772
ENSMUSG00000001910	511	124	1207	603	1160	1162
ENSMUSG00000001911	1140	378	2832	1540	2834	2621
ENSMUSG00000001918	21	0	59	37	49	62
ENSMUSG00000001924	3326	681	6137	3096	5980	5201
ENSMUSG00000001930	257	90	292	135	220	133
ENSMUSG00000001942	100	50	1460	1405	1709	1720
ENSMUSG00000001943	0	0	19	4	2	8
ENSMUSG00000001946	171	15	322	116	328	230
ENSMUSG00000001948	5	12	6	15	9	6
ENSMUSG00000001962	127	78	477	377	479	498
ENSMUSG00000001964	506	165	566	524	546	482
ENSMUSG00000001983	40	6	538	260	542	569
ENSMUSG00000001985	25	0	0	0	4	0
ENSMUSG00000001986	22	4	17	14	18	32
ENSMUSG00000001988	3	0	5	0	3	2
ENSMUSG00000001995	189	54	123	72	87	121
ENSMUSG00000001998	62	44	181	196	191	204
ENSMUSG00000001999	194	48	298	150	425	465
ENSMUSG00000002006	5	3	10	3	11	16
ENSMUSG00000002007	14	6	4	0	0	2
ENSMUSG00000002010	1561	695	1251	1451	1322	1185
ENSMUSG00000002012	0	0	5	2	0	4
ENSMUSG00000002014	1379	303	2677	1015	2013	2368
ENSMUSG00000002015	2714	781	4147	2293	3711	3824
ENSMUSG00000002017	343	177	1030	1028	1107	878
ENSMUSG00000002020	37	4	11	5	20	20
ENSMUSG00000002028	318	108	785	768	775	698
ENSMUSG00000002031	340	160	858	838	740	852
ENSMUSG00000002032	14	4	551	212	303	371
ENSMUSG00000002033	0	0	27	15	20	26
ENSMUSG00000002043	38	0	152	33	112	187
ENSMUSG00000002052	1389	659	2152	1842	1916	1637
ENSMUSG00000002055	11	0	7	6	35	20
ENSMUSG00000002058	72	11	166	33	138	132
ENSMUSG00000002059	83	33	152	35	119	116
ENSMUSG00000002064	181	77	1105	493	861	884
ENSMUSG00000002068	139	77	40	45	56	50
ENSMUSG00000002076	0	0	0	0	3	2
ENSMUSG00000002083	11	0	105	20	117	118
ENSMUSG00000002102	1878	582	2836	1909	3497	3402
ENSMUSG00000002103	327	74	2023	1939	2249	2066
ENSMUSG00000002104	0	0	0	0	0	2
ENSMUSG00000002105	253	64	233	34	293	264
ENSMUSG00000002107	474	380	252	297	346	396
ENSMUSG00000002108	458	82	2393	1585	2522	2237
ENSMUSG00000002109	22	12	73	48	57	73
ENSMUSG00000002111	113	23	196	106	421	284
ENSMUSG00000002129	363	141	801	529	866	807
ENSMUSG00000002147	410	119	2338	1285	2546	2205
ENSMUSG00000002204	18	0	26	4	50	42
ENSMUSG00000002205	183	56	909	519	953	944
ENSMUSG00000002210	78	28	242	142	179	202
ENSMUSG00000002221	574	245	653	468	575	493
ENSMUSG00000002222	5386	2895	5582	4771	3625	4116
ENSMUSG00000002227	48	3	898	138	1440	1197
ENSMUSG00000002228	0	0	8	2	4	4
ENSMUSG00000002233	209	25	361	76	432	393
ENSMUSG00000002249	109	13	250	127	235	248
ENSMUSG00000002250	139	25	200	146	188	164
ENSMUSG00000002257	2	6	9	4	5	9
ENSMUSG00000002265	175	104	353	437	275	392
ENSMUSG00000002266	0	0	2	0	7	0
ENSMUSG00000002274	51	0	86	17	73	86
ENSMUSG00000002279	422	54	758	361	901	820
ENSMUSG00000002280	316	70	650	375	680	639
ENSMUSG00000002289	8993	2441	900	2277	3024	3263
ENSMUSG00000002297	73	56	128	80	133	184
ENSMUSG00000002307	228	36	554	190	712	672
ENSMUSG00000002308	38	7	95	73	105	133
ENSMUSG00000002319	407	71	962	343	822	840
ENSMUSG00000002320	1385	337	2370	1101	2240	2373
ENSMUSG00000002324	11	7	137	26	80	56
ENSMUSG00000002325	87	32	1963	642	2193	1846
ENSMUSG00000002326	69	16	270	170	311	305
ENSMUSG00000002329	115	26	340	174	406	372
ENSMUSG00000002332	874	133	4446	2301	3474	3153
ENSMUSG00000002341	424	3	4	10	4	19
ENSMUSG00000002342	199	9	342	141	380	334
ENSMUSG00000002343	5	2	89	16	116	103
ENSMUSG00000002345	111	50	300	132	248	261
ENSMUSG00000002346	5585	752	1272	637	1438	1344
ENSMUSG00000002365	1358	732	1686	1696	1771	1690
ENSMUSG00000002372	322	92	898	356	870	817
ENSMUSG00000002379	539	119	678	320	601	764
ENSMUSG00000002384	4	2	0	2	3	0
ENSMUSG00000002393	148	8	1304	268	1107	1230
ENSMUSG00000002395	420	89	858	389	779	772
ENSMUSG00000002396	23	9	453	167	286	304
ENSMUSG00000002409	34	6	277	106	331	244
ENSMUSG00000002413	1019	985	706	1069	668	731
ENSMUSG00000002416	322	82	491	195	503	719
ENSMUSG00000002428	51	43	292	289	385	588
ENSMUSG00000002455	514	196	1621	1441	1438	1378
ENSMUSG00000002458	5	0	80	36	85	89
ENSMUSG00000002459	4	0	0	0	0	0
ENSMUSG00000002475	910	567	2064	1155	2031	2246
ENSMUSG00000002477	311	238	217	273	298	363
ENSMUSG00000002486	16	6	35	38	39	42
ENSMUSG00000002489	6	2	26	28	28	23
ENSMUSG00000002496	910	250	1523	900	1544	1254
ENSMUSG00000002500	2	0	0	0	0	3
ENSMUSG00000002504	129	10	601	152	468	375
ENSMUSG00000002524	1032	246	1451	817	1564	1574
ENSMUSG00000002546	709	181	967	613	1117	1034
ENSMUSG00000002550	515	101	870	339	592	575
ENSMUSG00000002565	0	0	0	0	0	4
ENSMUSG00000002578	13	6	16	25	29	25
ENSMUSG00000002580	286	38	946	254	797	948
ENSMUSG00000002588	16157	11781	42401	41705	26717	26704
ENSMUSG00000002602	226	41	1559	480	1741	1271
ENSMUSG00000002603	194	20	355	107	418	307
ENSMUSG00000002608	291	50	493	286	529	560
ENSMUSG00000002617	57	67	25	119	52	57
ENSMUSG00000002625	468	156	447	381	394	432
ENSMUSG00000002633	0	2	41	4	8	5
ENSMUSG00000002635	46	25	182	101	224	232
ENSMUSG00000002658	462	271	619	500	741	621
ENSMUSG00000002660	769	192	825	578	894	985
ENSMUSG00000002661	22	7	162	24	141	151
ENSMUSG00000002664	0	0	2	0	2	3
ENSMUSG00000002668	16	1	67	31	102	94
ENSMUSG00000002679	170	65	229	237	245	264
ENSMUSG00000002688	8	9	7	4	0	7
ENSMUSG00000002699	58	26	278	161	521	413
ENSMUSG00000002718	542	333	1535	1534	1446	1432
ENSMUSG00000002728	479	239	284	317	375	418
ENSMUSG00000002731	76	25	420	329	449	486
ENSMUSG00000002732	138	95	76	134	86	80
ENSMUSG00000002733	836	594	939	1200	951	1040
ENSMUSG00000002741	1539	467	1999	1044	1939	1909
ENSMUSG00000002748	313	192	2303	1545	2109	2242
ENSMUSG00000002763	260	36	1539	312	1443	1555
ENSMUSG00000002767	615	142	947	380	1005	1038
ENSMUSG00000002768	399	70	852	328	851	931
ENSMUSG00000002769	32631	8991	57356	68382	39149	36602
ENSMUSG00000002771	3	0	3	0	7	2
ENSMUSG00000002778	2691	631	2735	1839	2763	2867
ENSMUSG00000002781	32	2	411	135	422	414
ENSMUSG00000002797	143	161	123	152	137	169
ENSMUSG00000002799	2	0	6	2	2	4
ENSMUSG00000002803	89	14	330	108	326	358
ENSMUSG00000002804	63	6	187	93	161	209
ENSMUSG00000002808	13	2	12	7	18	21
ENSMUSG00000002812	431	94	1661	875	1769	1645
ENSMUSG00000002814	69	18	248	104	163	160
ENSMUSG00000002820	323	47	784	295	772	876
ENSMUSG00000002825	91	10	31	31	66	73
ENSMUSG00000002831	205	73	44	268	114	120
ENSMUSG00000002833	281	79	577	362	656	681
ENSMUSG00000002835	28	3	53	27	83	46
ENSMUSG00000002844	57	4	189	59	263	255
ENSMUSG00000002845	349	155	314	406	279	260
ENSMUSG00000002846	84	19	628	351	564	639
ENSMUSG00000002847	909	194	1759	876	2280	2129
ENSMUSG00000002870	100	42	118	34	221	167
ENSMUSG00000002871	80	14	294	126	299	364
ENSMUSG00000002881	1363	1329	2505	2640	2474	2885
ENSMUSG00000002885	188	42	860	307	930	588
ENSMUSG00000002897	556	147	789	551	782	728
ENSMUSG00000002900	137	66	352	131	210	229
ENSMUSG00000002908	60	9	96	86	100	96
ENSMUSG00000002910	77	16	86	82	145	187
ENSMUSG00000002944	1348	868	1477	4517	1423	1411
ENSMUSG00000002948	196	44	832	444	887	816
ENSMUSG00000002949	350	139	987	701	972	1105
ENSMUSG00000002957	638	152	3630	1798	2945	2600
ENSMUSG00000002963	196	26	529	134	518	531
ENSMUSG00000002968	1072	243	921	703	733	710
ENSMUSG00000002980	31	5	185	61	116	91
ENSMUSG00000002981	3381	1135	3641	2290	3614	3237
ENSMUSG00000002983	35	6	88	28	72	70
ENSMUSG00000002984	640	83	582	250	561	577
ENSMUSG00000002985	325721	93147	379629	164845	374357	373378
ENSMUSG00000002992	3081	1000	1079	2363	2527	726
ENSMUSG00000002996	1906	915	3277	3121	3204	3011
ENSMUSG00000002997	11	0	20	13	17	24
ENSMUSG00000003031	275	172	710	794	581	654
ENSMUSG00000003032	145	104	32	27	33	23
ENSMUSG00000003033	402	120	843	542	879	758
ENSMUSG00000003037	1278	595	2679	2250	2610	2503
ENSMUSG00000003038	785	373	228	453	497	438
ENSMUSG00000003039	933	398	1224	1186	1312	1282
ENSMUSG00000003051	41	5	75	31	42	28
ENSMUSG00000003053	18890	13454	114496	48363	52633	50269
ENSMUSG00000003062	60	11	227	167	340	363
ENSMUSG00000003068	908	172	2104	1079	1844	1753
ENSMUSG00000003070	0	0	0	2	0	0
ENSMUSG00000003072	2490	265	4349	1301	3713	3950
ENSMUSG00000003099	428	193	1671	1312	1503	1358
ENSMUSG00000003119	346	179	834	817	796	711
ENSMUSG00000003123	162	16	377	204	500	383
ENSMUSG00000003131	579	230	1320	1056	1346	1195
ENSMUSG00000003134	121	47	507	331	870	878
ENSMUSG00000003135	552	263	674	590	668	547
ENSMUSG00000003153	19	4	21	15	23	14
ENSMUSG00000003154	356	103	349	265	334	313
ENSMUSG00000003161	504	292	587	774	879	990
ENSMUSG00000003166	1122	109	2279	791	2169	2008
ENSMUSG00000003184	47	1	1224	416	1235	1248
ENSMUSG00000003190	26	0	79	28	122	90
ENSMUSG00000003198	45	92	151	323	119	219
ENSMUSG00000003199	927	135	1912	808	1879	1994
ENSMUSG00000003200	394	50	470	183	399	359
ENSMUSG00000003206	4	5	12	8	28	32
ENSMUSG00000003208	23	18	111	84	125	131
ENSMUSG00000003226	2159	2023	3102	4748	2910	3462
ENSMUSG00000003227	0	0	2	0	0	0
ENSMUSG00000003228	70	27	269	196	284	212
ENSMUSG00000003233	446	162	664	521	557	507
ENSMUSG00000003234	577	110	1353	859	1527	1411
ENSMUSG00000003235	566	195	1444	850	1458	1375
ENSMUSG00000003269	482	72	443	327	618	636
ENSMUSG00000003271	0	0	3	0	0	0
ENSMUSG00000003273	6	0	18	15	14	11
ENSMUSG00000003279	33	0	36	30	60	53
ENSMUSG00000003282	12	3	9	10	3	10
ENSMUSG00000003283	29	10	240	125	430	394
ENSMUSG00000003299	279	80	648	413	632	581
ENSMUSG00000003308	420	94	1572	640	1711	1740
ENSMUSG00000003309	0	0	20	5	6	10
ENSMUSG00000003316	1146	398	1701	1189	1686	1535
ENSMUSG00000003344	77	22	423	173	446	464
ENSMUSG00000003345	1054	198	1833	965	1583	1688
ENSMUSG00000003346	496	98	964	356	780	935
ENSMUSG00000003348	28	0	176	71	142	141
ENSMUSG00000003352	9	4	16	7	20	10
ENSMUSG00000003355	232	44	155	15	174	239
ENSMUSG00000003360	821	299	1527	885	1496	1301
ENSMUSG00000003363	343	36	850	334	763	588
ENSMUSG00000003378	34	2	73	69	79	91
ENSMUSG00000003379	0	0	6	2	6	14
ENSMUSG00000003380	616	36	1597	287	1074	1223
ENSMUSG00000003382	393	116	492	257	436	420
ENSMUSG00000003402	2443	542	2866	1357	2751	2913
ENSMUSG00000003410	7	0	0	0	0	0
ENSMUSG00000003411	3	3	28	4	14	12
ENSMUSG00000003418	6	0	3	0	0	0
ENSMUSG00000003420	1186	187	3452	836	3401	3436
ENSMUSG00000003421	142	21	409	255	535	505
ENSMUSG00000003423	264	62	664	300	608	684
ENSMUSG00000003429	4592	1671	4866	3541	3887	4584
ENSMUSG00000003435	706	176	1832	1206	1496	1474
ENSMUSG00000003436	10	0	0	0	0	0
ENSMUSG00000003437	215	121	721	848	732	820
ENSMUSG00000003438	455	83	611	284	622	625
ENSMUSG00000003444	370	113	336	297	330	307
ENSMUSG00000003452	8	0	2	17	5	14
ENSMUSG00000003458	1754	432	1956	1323	1985	1821
ENSMUSG00000003464	3481	1134	2504	2460	3087	2865
ENSMUSG00000003469	0	0	7	2	2	0
ENSMUSG00000003476	0	0	6	2	0	4
ENSMUSG00000003477	672	120	13952	2885	13932	15840
ENSMUSG00000003484	6	3	11	11	30	24
ENSMUSG00000003500	108	24	127	17	129	115
ENSMUSG00000003518	371	84	2063	909	1482	1479
ENSMUSG00000003526	1788	418	3845	3317	3890	3681
ENSMUSG00000003527	53	2	156	95	195	165
ENSMUSG00000003528	2708	451	5691	2227	5096	4738
ENSMUSG00000003531	281	44	848	247	526	683
ENSMUSG00000003534	18	0	112	29	69	81
ENSMUSG00000003541	261	49	69	38	46	38
ENSMUSG00000003545	47	6	5	2	8	13
ENSMUSG00000003546	273	61	1569	668	1454	1582
ENSMUSG00000003549	24	2	97	23	91	71
ENSMUSG00000003555	442	203	489	3072	517	461
ENSMUSG00000003559	594	218	1549	1361	1586	1552
ENSMUSG00000003573	30	4	35	6	36	37
ENSMUSG00000003575	95	13	240	120	240	172
ENSMUSG00000003581	123	14	191	74	209	194
ENSMUSG00000003585	2504	516	12722	6293	11954	10870
ENSMUSG00000003604	232	69	408	199	355	451
ENSMUSG00000003617	35315	23201	89970	82310	90011	89300
ENSMUSG00000003623	5824	3299	13335	13402	17128	18384
ENSMUSG00000003644	105	15	636	199	522	430
ENSMUSG00000003660	1530	485	2133	1762	2441	2221
ENSMUSG00000003662	184	52	1111	536	1126	1136
ENSMUSG00000003665	0	0	2	0	2	0
ENSMUSG00000003680	8	0	87	34	95	82
ENSMUSG00000003721	12804	5830	3799	9517	7199	7267
ENSMUSG00000003731	671	229	1862	1100	1749	1572
ENSMUSG00000003746	3349	3130	12050	12932	8907	9062
ENSMUSG00000003752	206	38	213	66	154	123
ENSMUSG00000003762	928	201	460	272	428	430
ENSMUSG00000003778	146	58	326	358	506	473
ENSMUSG00000003779	28	5	29	32	77	29
ENSMUSG00000003808	104	37	505	296	506	426
ENSMUSG00000003809	5753	1790	13917	9653	13106	13711
ENSMUSG00000003810	695	196	620	346	569	519
ENSMUSG00000003812	174	43	650	277	656	663
ENSMUSG00000003813	474	155	1204	1174	1045	981
ENSMUSG00000003814	46172	20151	21402	15419	31742	31023
ENSMUSG00000003824	27	24	88	75	103	119
ENSMUSG00000003847	508	354	1155	1051	1085	1239
ENSMUSG00000003848	395	111	258	186	260	261
ENSMUSG00000003849	38	11	253	207	230	229
ENSMUSG00000003863	0	0	0	0	2	0
ENSMUSG00000003865	22	0	64	61	72	51
ENSMUSG00000003868	189	57	300	150	286	274
ENSMUSG00000003872	4	0	0	0	0	0
ENSMUSG00000003873	180	24	402	75	423	552
ENSMUSG00000003882	0	0	9	28	16	19
ENSMUSG00000003923	509	300	1209	1107	1005	1339
ENSMUSG00000003929	23	31	92	146	88	125
ENSMUSG00000003934	0	0	0	3	4	6
ENSMUSG00000003948	1464	858	4522	6398	4094	4254
ENSMUSG00000003949	570	263	1444	2619	1778	1747
ENSMUSG00000003955	318	104	869	540	763	937
ENSMUSG00000003970	5035	822	7656	2750	5326	6303
ENSMUSG00000003974	6	0	0	0	0	0
ENSMUSG00000003992	51	34	103	69	65	73
ENSMUSG00000004018	51	33	139	135	196	198
ENSMUSG00000004031	10	0	0	0	0	0
ENSMUSG00000004032	186	81	262	290	227	228
ENSMUSG00000004035	760	200	1038	1021	973	1074
ENSMUSG00000004038	165	54	1119	397	852	571
ENSMUSG00000004040	8585	2065	6321	7045	6071	5555
ENSMUSG00000004043	91	28	324	118	227	237
ENSMUSG00000004044	78	20	324	106	131	149
ENSMUSG00000004054	491	75	1416	533	1274	1041
ENSMUSG00000004056	1651	377	3461	2024	3119	2965
ENSMUSG00000004069	645	166	3407	3220	3342	3592
ENSMUSG00000004070	1573	682	1744	1635	1900	1949
ENSMUSG00000004071	1962	364	3071	2874	3807	3819
ENSMUSG00000004085	332	157	432	204	529	515
ENSMUSG00000004096	1294	822	1190	1244	1253	1449
ENSMUSG00000004098	23	5	171	90	276	316
ENSMUSG00000004099	117	30	445	175	492	366
ENSMUSG00000004100	333	115	225	171	238	268
ENSMUSG00000004105	218	56	351	213	310	308
ENSMUSG00000004110	0	0	0	0	3	7
ENSMUSG00000004127	75	50	110	175	94	142
ENSMUSG00000004151	39	0	35	39	17	23
ENSMUSG00000004187	38	12	101	58	80	115
ENSMUSG00000004207	10047	2150	16385	9193	17201	15942
ENSMUSG00000004221	538	225	1891	1786	2818	2782
ENSMUSG00000004233	26	8	158	102	193	143
ENSMUSG00000004263	513	103	718	493	518	489
ENSMUSG00000004264	4643	1602	3556	2554	3244	3257
ENSMUSG00000004266	194	41	684	397	851	760
ENSMUSG00000004268	628	179	1342	646	1195	1357
ENSMUSG00000004270	5411	1442	3244	1947	2544	2176
ENSMUSG00000004285	603	114	968	318	858	1144
ENSMUSG00000004296	2	0	3	0	0	0
ENSMUSG00000004317	178	63	390	260	311	236
ENSMUSG00000004319	601	353	1756	1509	1708	1761
ENSMUSG00000004328	2	0	2	29	19	12
ENSMUSG00000004341	39	9	14	8	16	7
ENSMUSG00000004344	0	0	0	2	2	0
ENSMUSG00000004347	4	2	9	4	4	2
ENSMUSG00000004356	3087	1485	743	551	578	566
ENSMUSG00000004359	56	11	85	66	121	132
ENSMUSG00000004360	10	4	0	0	0	3
ENSMUSG00000004364	2045	2311	2070	3259	2179	2431
ENSMUSG00000004366	0	0	0	0	4	0
ENSMUSG00000004371	0	0	2	0	0	0
ENSMUSG00000004383	39	14	232	148	216	219
ENSMUSG00000004393	582	115	529	270	741	693
ENSMUSG00000004394	2667	689	2040	1476	2058	2015
ENSMUSG00000004415	0	2	0	0	0	0
ENSMUSG00000004446	100	49	463	336	548	632
ENSMUSG00000004451	233	69	347	160	324	316
ENSMUSG00000004455	1815	708	2497	2825	2027	2148
ENSMUSG00000004460	5746	2198	3153	1928	3903	4117
ENSMUSG00000004462	232	118	862	937	708	741
ENSMUSG00000004473	9	0	40	21	32	24
ENSMUSG00000004500	9	0	213	105	194	194
ENSMUSG00000004508	396	135	125	127	142	134
ENSMUSG00000004530	727	178	801	454	701	758
ENSMUSG00000004535	4555	4452	3876	6298	4642	6114
ENSMUSG00000004552	12	7	93	4	12	3
ENSMUSG00000004558	19063	6514	37849	33466	38807	37661
ENSMUSG00000004561	16	3	206	85	220	207
ENSMUSG00000004562	106	13	273	98	251	249
ENSMUSG00000004565	299	55	698	327	542	563
ENSMUSG00000004567	352	135	739	456	805	787
ENSMUSG00000004568	165	31	908	562	868	743
ENSMUSG00000004591	952	803	1491	1685	1611	1867
ENSMUSG00000004609	23	36	46	115	37	34
ENSMUSG00000004610	3525	699	5875	3106	5826	6034
ENSMUSG00000004612	0	0	16	0	17	21
ENSMUSG00000004626	617	184	974	561	1065	1063
ENSMUSG00000004631	156	81	241	163	199	237
ENSMUSG00000004633	750	394	1409	1203	1307	1222
ENSMUSG00000004637	116	40	170	155	255	228
ENSMUSG00000004642	155	110	406	266	460	599
ENSMUSG00000004655	2860	440	3729	923	2414	1577
ENSMUSG00000004661	62	17	126	49	126	120
ENSMUSG00000004665	29	0	204	33	162	175
ENSMUSG00000004667	175	59	440	218	351	442
ENSMUSG00000004668	0	0	0	0	0	2
ENSMUSG00000004677	532	97	791	510	1165	892
ENSMUSG00000004698	5	0	40	29	72	25
ENSMUSG00000004707	7	0	73	95	199	165
ENSMUSG00000004709	0	3	4	13	20	26
ENSMUSG00000004730	114	38	920	372	1159	856
ENSMUSG00000004748	6	2	613	209	436	467
ENSMUSG00000004768	76	39	180	154	211	174
ENSMUSG00000004771	547	299	1596	1417	1388	1738
ENSMUSG00000004788	1530	421	549	420	646	516
ENSMUSG00000004789	8662	2517	3828	3275	4360	4373
ENSMUSG00000004791	3	5	0	0	2	2
ENSMUSG00000004798	571	256	2788	1414	2312	2364
ENSMUSG00000004814	14	0	57	31	61	50
ENSMUSG00000004815	67	0	593	134	445	468
ENSMUSG00000004837	54	7	132	33	117	84
ENSMUSG00000004843	1289	889	940	1121	1058	1241
ENSMUSG00000004846	409	95	1024	283	1081	859
ENSMUSG00000004849	323	51	716	239	795	895
ENSMUSG00000004864	28	2	16	10	14	10
ENSMUSG00000004865	268	87	895	642	785	740
ENSMUSG00000004872	2	0	0	0	2	0
ENSMUSG00000004880	279	103	453	360	364	337
ENSMUSG00000004885	4	0	0	0	0	0
ENSMUSG00000004891	39	0	65	29	30	31
ENSMUSG00000004892	80	0	0	4	0	4
ENSMUSG00000004895	320	86	731	433	696	584
ENSMUSG00000004896	45	16	187	111	202	195
ENSMUSG00000004897	2729	1002	6276	4071	4971	4787
ENSMUSG00000004902	10	5	0	5	3	0
ENSMUSG00000004929	72	25	206	131	216	195
ENSMUSG00000004931	273	45	715	274	660	702
ENSMUSG00000004933	9	0	0	6	0	4
ENSMUSG00000004934	109	23	310	170	336	346
ENSMUSG00000004936	410	154	1396	754	1579	1729
ENSMUSG00000004937	1076	208	1553	852	1568	1493
ENSMUSG00000004945	374	97	743	434	750	802
ENSMUSG00000004947	64	10	180	76	159	131
ENSMUSG00000004948	0	0	0	0	2	0
ENSMUSG00000004951	359	62	250	57	258	238
ENSMUSG00000004952	11	5	58	8	68	77
ENSMUSG00000004980	3194	2334	6430	4761	6478	8797
ENSMUSG00000004988	0	0	0	0	0	1
ENSMUSG00000004994	35	17	108	128	95	111
ENSMUSG00000004996	125	25	311	175	378	453
ENSMUSG00000005034	501	296	1769	1750	1712	1755
ENSMUSG00000005043	76	8	148	115	178	186
ENSMUSG00000005045	7	0	0	0	0	0
ENSMUSG00000005054	881	209	761	423	868	920
ENSMUSG00000005057	24	8	70	31	63	43
ENSMUSG00000005069	1540	298	3451	1544	2863	3111
ENSMUSG00000005078	103	26	494	383	423	499
ENSMUSG00000005087	164	95	497	295	757	633
ENSMUSG00000005089	1076	460	5622	5628	4403	5060
ENSMUSG00000005102	239	121	321	264	319	339
ENSMUSG00000005103	605	209	1540	936	1738	1516
ENSMUSG00000005107	249	72	1063	877	1210	1271
ENSMUSG00000005124	12	2	14	17	21	36
ENSMUSG00000005125	206	59	673	323	613	494
ENSMUSG00000005131	0	0	0	0	2	4
ENSMUSG00000005142	2334	588	3989	1963	3367	3343
ENSMUSG00000005148	2	4	59	7	21	8
ENSMUSG00000005150	133	32	317	163	345	413
ENSMUSG00000005161	911	161	2906	1114	2394	2478
ENSMUSG00000005198	454	190	1743	1287	1474	1276
ENSMUSG00000005204	817	226	1097	697	937	1072
ENSMUSG00000005220	0	6	0	4	9	11
ENSMUSG00000005225	630	328	1070	801	920	901
ENSMUSG00000005232	5	0	0	0	0	4
ENSMUSG00000005233	52	21	141	34	150	133
ENSMUSG00000005237	5	0	5	2	12	3
ENSMUSG00000005251	556	123	249	151	218	202
ENSMUSG00000005262	1079	397	1010	879	1086	1337
ENSMUSG00000005267	15	6	15	13	12	7
ENSMUSG00000005268	1952	1295	7536	6959	5391	5195
ENSMUSG00000005299	1774	754	2464	1210	2280	2208
ENSMUSG00000005312	3131	1850	4824	5479	4212	4207
ENSMUSG00000005320	100	33	1094	422	1142	1081
ENSMUSG00000005338	53	14	145	66	126	128
ENSMUSG00000005339	0	0	0	0	0	2
ENSMUSG00000005354	2771	664	3842	2259	3225	3442
ENSMUSG00000005357	0	0	0	0	2	2
ENSMUSG00000005360	173	6	18	6	33	30
ENSMUSG00000005362	441	311	877	1180	1122	1338
ENSMUSG00000005364	0	0	0	0	2	0
ENSMUSG00000005370	116	77	520	324	532	531
ENSMUSG00000005371	512	594	803	1277	787	872
ENSMUSG00000005373	1009	222	3072	921	2864	3467
ENSMUSG00000005374	822	179	571	443	559	531
ENSMUSG00000005378	283	48	558	203	468	563
ENSMUSG00000005397	1721	665	817	619	825	671
ENSMUSG00000005410	53	3	82	13	268	176
ENSMUSG00000005413	1149	257	2062	1053	1457	1288
ENSMUSG00000005417	2792	804	2422	1866	2169	2309
ENSMUSG00000005442	903	119	1136	532	931	781
ENSMUSG00000005447	12	0	122	11	94	103
ENSMUSG00000005465	19	0	36	8	35	25
ENSMUSG00000005469	637	138	1532	985	1172	1328
ENSMUSG00000005470	0	2	20	7	66	53
ENSMUSG00000005481	436	149	334	236	330	418
ENSMUSG00000005483	180	32	952	352	1031	959
ENSMUSG00000005493	0	0	0	0	0	2
ENSMUSG00000005501	130	43	1035	850	1040	997
ENSMUSG00000005505	47	0	216	121	317	222
ENSMUSG00000005506	919	383	2826	2582	2585	2695
ENSMUSG00000005510	1792	501	2349	1255	2432	3017
ENSMUSG00000005514	30966	8903	9741	14025	7264	6802
ENSMUSG00000005533	146	68	101	85	82	56
ENSMUSG00000005534	1530	717	5463	4859	4570	4696
ENSMUSG00000005540	0	2	8	0	0	4
ENSMUSG00000005547	2160	1220	11022	9277	11981	14155
ENSMUSG00000005553	4	3	7	0	56	45
ENSMUSG00000005566	657	136	1551	842	1230	1492
ENSMUSG00000005575	914	217	1625	897	1324	1335
ENSMUSG00000005580	96	49	486	365	634	625
ENSMUSG00000005583	59	62	129	86	95	68
ENSMUSG00000005609	281	119	1024	1014	1102	969
ENSMUSG00000005610	13260	8043	23069	23250	16762	17423
ENSMUSG00000005611	14	9	91	50	51	32
ENSMUSG00000005615	2338	735	3026	1901	2560	2428
ENSMUSG00000005621	1764	373	1318	829	1215	1113
ENSMUSG00000005625	2389	564	2361	1116	2903	3019
ENSMUSG00000005628	0	0	0	0	0	3
ENSMUSG00000005640	0	0	0	0	0	2
ENSMUSG00000005656	267	203	531	452	613	639
ENSMUSG00000005667	50	19	53	32	114	101
ENSMUSG00000005672	83	8	321	173	271	162
ENSMUSG00000005674	76	3	479	166	589	721
ENSMUSG00000005677	193	63	5121	2372	2682	3232
ENSMUSG00000005681	74693	19552	91535	40602	62779	90148
ENSMUSG00000005682	340	120	477	438	542	533
ENSMUSG00000005683	6768	1801	3361	1320	3025	2810
ENSMUSG00000005686	60	11	43	55	43	46
ENSMUSG00000005687	634	374	613	770	657	704
ENSMUSG00000005696	0	0	2	4	3	3
ENSMUSG00000005698	708	303	1331	1068	1244	1147
ENSMUSG00000005699	0	0	74	23	78	93
ENSMUSG00000005705	0	0	0	0	0	2
ENSMUSG00000005718	17	10	72	49	77	76
ENSMUSG00000005732	787	575	584	846	905	828
ENSMUSG00000005763	3	0	0	3	10	2
ENSMUSG00000005774	84	43	277	235	523	418
ENSMUSG00000005779	2160	417	3443	1231	3517	3912
ENSMUSG00000005800	32	29	14	103	11	20
ENSMUSG00000005802	439	358	607	458	533	617
ENSMUSG00000005803	1007	416	5495	4312	5777	5646
ENSMUSG00000005804	283	116	504	393	514	523
ENSMUSG00000005813	685	306	1212	978	1146	1237
ENSMUSG00000005823	527	92	876	298	714	706
ENSMUSG00000005824	3	0	9	18	12	3
ENSMUSG00000005836	544	482	307	710	311	284
ENSMUSG00000005846	1865	1378	1118	1542	1185	1337
ENSMUSG00000005871	443	344	1758	1884	1378	1354
ENSMUSG00000005873	607	180	639	304	731	724
ENSMUSG00000005881	561	150	2130	1034	1921	1862
ENSMUSG00000005882	347	94	937	476	914	948
ENSMUSG00000005886	1149	585	2019	2112	1985	1906
ENSMUSG00000005893	204	152	892	783	519	584
ENSMUSG00000005897	187	136	584	538	459	447
ENSMUSG00000005899	430	141	333	340	413	371
ENSMUSG00000005907	154	84	859	791	795	818
ENSMUSG00000005917	0	0	2	2	0	0
ENSMUSG00000005936	1300	312	1104	450	1171	1163
ENSMUSG00000005947	4	0	8	0	7	15
ENSMUSG00000005949	600	149	553	293	618	566
ENSMUSG00000005950	0	0	2	0	0	2
ENSMUSG00000005951	285	50	1669	814	1415	1546
ENSMUSG00000005952	0	0	6	2	2	4
ENSMUSG00000005958	4	0	4	7	0	4
ENSMUSG00000005968	131	21	76	78	209	203
ENSMUSG00000005973	190	122	300	158	393	402
ENSMUSG00000005980	5	2	12	6	16	17
ENSMUSG00000005981	2970	960	5257	3209	5840	5429
ENSMUSG00000005982	1429	563	3676	2629	2951	2788
ENSMUSG00000005983	3	0	11	7	19	22
ENSMUSG00000005986	0	0	8	0	0	9
ENSMUSG00000006005	1544	1600	2063	2532	2248	2602
ENSMUSG00000006010	272	280	699	798	787	1165
ENSMUSG00000006014	7688	7970	3154	14266	5622	5675
ENSMUSG00000006019	70	9	128	56	200	166
ENSMUSG00000006021	64	19	322	111	319	328
ENSMUSG00000006024	1519	423	1943	1380	1745	1748
ENSMUSG00000006050	1335	702	1588	1404	1780	1859
ENSMUSG00000006057	1722	181	1830	556	1813	1879
ENSMUSG00000006058	426	98	741	319	696	873
ENSMUSG00000006095	284	66	508	218	541	641
ENSMUSG00000006127	335	89	409	508	432	403
ENSMUSG00000006134	1173	396	1653	967	1248	1294
ENSMUSG00000006154	9	2	59	26	34	23
ENSMUSG00000006169	2402	1482	1781	2187	1810	1701
ENSMUSG00000006179	0	0	3	0	0	0
ENSMUSG00000006191	92	42	309	252	312	306
ENSMUSG00000006205	38	13	29	49	67	60
ENSMUSG00000006215	116	22	298	104	232	243
ENSMUSG00000006218	85	15	72	18	48	44
ENSMUSG00000006219	33	7	53	41	60	65
ENSMUSG00000006221	28	21	26	9	6	0
ENSMUSG00000006235	4	0	17	4	14	11
ENSMUSG00000006241	0	4	65	32	68	70
ENSMUSG00000006262	1155	961	1993	1937	1742	1997
ENSMUSG00000006273	845	329	1914	1197	2049	1952
ENSMUSG00000006276	143	62	408	334	507	435
ENSMUSG00000006281	54	18	411	198	480	423
ENSMUSG00000006288	102	42	177	122	215	249
ENSMUSG00000006289	38	17	308	229	349	343
ENSMUSG00000006299	484	73	3606	1044	3151	3337
ENSMUSG00000006301	938	158	1345	810	1674	1633
ENSMUSG00000006304	2645	1450	4082	4274	4146	4313
ENSMUSG00000006307	443	103	733	386	676	687
ENSMUSG00000006310	6	0	9	9	12	12
ENSMUSG00000006313	36	13	6	0	4	2
ENSMUSG00000006315	356	77	1207	484	1134	1326
ENSMUSG00000006333	3593	531	6725	2356	5081	5937
ENSMUSG00000006335	194	43	172	88	205	164
ENSMUSG00000006342	52	19	66	43	77	56
ENSMUSG00000006344	34	2	42	39	56	88
ENSMUSG00000006345	2	0	0	4	2	0
ENSMUSG00000006356	875	179	1538	846	1143	1124
ENSMUSG00000006360	9	4	60	10	60	78
ENSMUSG00000006362	587	244	75	47	76	44
ENSMUSG00000006369	43	32	63	15	89	49
ENSMUSG00000006373	14593	11181	44853	32583	32848	36559
ENSMUSG00000006378	676	108	2040	470	1352	1394
ENSMUSG00000006386	169	78	579	472	468	306
ENSMUSG00000006389	2	0	0	0	0	0
ENSMUSG00000006390	249	78	1936	1110	1437	1168
ENSMUSG00000006392	966	359	929	700	1103	1020
ENSMUSG00000006395	113	16	513	175	455	578
ENSMUSG00000006398	8	0	8	10	12	18
ENSMUSG00000006403	10	4	22	9	19	12
ENSMUSG00000006411	6	0	16	2	22	11
ENSMUSG00000006412	757	447	939	923	1102	1180
ENSMUSG00000006418	1670	324	2627	1878	2970	2837
ENSMUSG00000006423	252	165	807	940	982	1250
ENSMUSG00000006435	5	0	13	0	5	6
ENSMUSG00000006442	1446	323	475	356	503	470
ENSMUSG00000006445	1181	259	339	329	675	583
ENSMUSG00000006456	202	21	445	145	320	361
ENSMUSG00000006457	0	0	2	0	0	0
ENSMUSG00000006463	45	18	95	57	85	84
ENSMUSG00000006464	51	25	44	78	44	44
ENSMUSG00000006471	157	10	275	133	315	226
ENSMUSG00000006476	1485	271	2414	709	3238	2703
ENSMUSG00000006494	539	257	2207	1243	1674	1942
ENSMUSG00000006498	3316	899	3203	3171	2998	2609
ENSMUSG00000006517	47	2	313	72	110	98
ENSMUSG00000006519	40	0	244	66	338	353
ENSMUSG00000006522	180338	56003	102900	131556	78962	71706
ENSMUSG00000006526	229	66	245	258	316	298
ENSMUSG00000006527	579	61	1079	910	1093	1047
ENSMUSG00000006529	11066	2865	23840	12960	28643	26823
ENSMUSG00000006538	0	0	57	0	51	52
ENSMUSG00000006542	4	0	0	0	3	4
ENSMUSG00000006567	121	24	748	658	606	599
ENSMUSG00000006574	3	4	0	0	0	4
ENSMUSG00000006575	53	38	301	80	231	214
ENSMUSG00000006576	3	0	2	6	19	13
ENSMUSG00000006585	62	6	51	28	88	86
ENSMUSG00000006586	6	9	4	6	6	6
ENSMUSG00000006587	8	0	5	0	0	1
ENSMUSG00000006589	267	17	435	157	408	575
ENSMUSG00000006599	486	348	841	935	762	982
ENSMUSG00000006611	886	299	1407	922	1492	1433
ENSMUSG00000006638	93	25	3	2	7	9
ENSMUSG00000006641	189	57	226	75	178	171
ENSMUSG00000006642	0	0	4	5	2	0
ENSMUSG00000006649	56	12	107	36	78	99
ENSMUSG00000006651	20	0	26	9	21	20
ENSMUSG00000006673	1294	574	1484	1504	1354	1207
ENSMUSG00000006675	6	0	0	2	4	7
ENSMUSG00000006676	949	119	1945	875	1881	1837
ENSMUSG00000006678	22	6	114	45	130	164
ENSMUSG00000006699	3896	2075	6347	5974	6669	6508
ENSMUSG00000006705	226	65	258	313	458	412
ENSMUSG00000006711	8	6	68	13	82	77
ENSMUSG00000006715	103	119	175	150	171	218
ENSMUSG00000006717	139	119	659	529	643	852
ENSMUSG00000006720	10	0	5	6	11	6
ENSMUSG00000006724	11	0	3	0	0	0
ENSMUSG00000006728	687	157	950	671	1048	1121
ENSMUSG00000006731	1965	445	2993	2520	2983	2864
ENSMUSG00000006732	547	82	238	153	235	261
ENSMUSG00000006736	8151	1725	6492	4719	7334	6278
ENSMUSG00000006740	1610	1725	1584	2380	1726	2233
ENSMUSG00000006763	65	4	218	125	200	183
ENSMUSG00000006777	7	0	13	6	9	22
ENSMUSG00000006782	77	7	420	93	495	559
ENSMUSG00000006784	4	0	7	4	5	5
ENSMUSG00000006800	1852	518	189	315	438	299
ENSMUSG00000006818	4293	2382	5189	4136	4486	5148
ENSMUSG00000006850	82	6	122	37	95	119
ENSMUSG00000006906	269	129	397	421	484	496
ENSMUSG00000006920	182	66	524	370	609	543
ENSMUSG00000006930	17	0	56	15	100	100
ENSMUSG00000006931	40	8	29	14	29	17
ENSMUSG00000006932	603	197	6821	4273	6325	6306
ENSMUSG00000006941	253	117	372	284	374	407
ENSMUSG00000006958	17	2	113	61	141	148
ENSMUSG00000006998	2250	721	5463	3079	6032	5555
ENSMUSG00000007021	0	0	0	2	4	0
ENSMUSG00000007029	332	65	813	283	1018	954
ENSMUSG00000007030	0	0	4	0	6	2
ENSMUSG00000007033	12	5	17	22	25	28
ENSMUSG00000007034	4	0	39	5	18	16
ENSMUSG00000007035	6	0	0	5	8	8
ENSMUSG00000007036	337	55	902	266	1271	1097
ENSMUSG00000007038	454	150	1163	635	1183	1254
ENSMUSG00000007039	23	2	47	8	46	37
ENSMUSG00000007041	267	48	666	246	795	757
ENSMUSG00000007050	119	27	223	112	251	267
ENSMUSG00000007080	30	2	42	34	88	70
ENSMUSG00000007097	98	0	39	12	25	40
ENSMUSG00000007107	0	0	0	0	0	3
ENSMUSG00000007122	7	1	8	0	5	9
ENSMUSG00000007207	0	0	6	0	6	2
ENSMUSG00000007216	20	7	71	18	49	65
ENSMUSG00000007279	0	0	4	0	0	0
ENSMUSG00000007338	63	0	814	418	660	659
ENSMUSG00000007379	8	11	37	35	29	15
ENSMUSG00000007411	1275	764	1784	1661	1531	1340
ENSMUSG00000007415	801	442	1757	1878	1580	1305
ENSMUSG00000007458	2239	907	3730	2529	4140	4457
ENSMUSG00000007476	1057	243	811	772	844	818
ENSMUSG00000007564	4547	1003	1992	1421	2099	1821
ENSMUSG00000007570	92	12	182	40	130	192
ENSMUSG00000007589	236	18	560	248	508	499
ENSMUSG00000007591	0	0	0	0	2	3
ENSMUSG00000007594	403	181	255	261	413	325
ENSMUSG00000007603	180	26	319	121	292	280
ENSMUSG00000007610	67	9	140	73	171	198
ENSMUSG00000007613	771	555	1088	1028	865	1211
ENSMUSG00000007617	27	15	454	384	400	508
ENSMUSG00000007646	3	0	42	18	15	17
ENSMUSG00000007655	52	38	180	92	115	80
ENSMUSG00000007656	328	111	943	512	732	1019
ENSMUSG00000007659	587	156	1006	553	1273	1272
ENSMUSG00000007670	573	122	890	504	811	796
ENSMUSG00000007682	2	0	2	0	0	0
ENSMUSG00000007721	569	246	578	400	523	512
ENSMUSG00000007739	844	523	2878	2373	2527	3127
ENSMUSG00000007777	176	125	709	747	756	803
ENSMUSG00000007783	4	4	11	4	10	10
ENSMUSG00000007805	5	0	9	0	4	2
ENSMUSG00000007812	1340	922	721	931	853	952
ENSMUSG00000007815	4718	1862	6449	5097	6018	5556
ENSMUSG00000007817	1615	611	1375	1333	1030	813
ENSMUSG00000007827	23	8	140	164	156	224
ENSMUSG00000007833	580	65	1487	421	1446	1575
ENSMUSG00000007836	779	220	848	572	843	1027
ENSMUSG00000007837	131	20	657	191	468	497
ENSMUSG00000007850	280	205	1139	1298	1216	1592
ENSMUSG00000007867	23	10	54	66	61	79
ENSMUSG00000007872	3225	503	995	375	507	657
ENSMUSG00000007877	0	0	0	0	0	3
ENSMUSG00000007880	1008	313	1308	974	1257	1182
ENSMUSG00000007888	0	0	0	0	3	0
ENSMUSG00000007891	10236	1674	14985	6024	11842	10519
ENSMUSG00000007892	1627	173	3244	743	2444	3802
ENSMUSG00000007908	0	0	0	0	0	2
ENSMUSG00000007950	40	9	207	39	113	130
ENSMUSG00000007987	24	14	124	120	150	115
ENSMUSG00000007989	56	0	29	12	16	16
ENSMUSG00000008028	4	2	10	4	3	2
ENSMUSG00000008035	121	16	1950	186	1270	1303
ENSMUSG00000008036	576	123	1003	414	991	1244
ENSMUSG00000008090	1009	235	644	278	759	768
ENSMUSG00000008129	0	0	6	0	0	2
ENSMUSG00000008136	10	8	13	2	6	7
ENSMUSG00000008140	896	126	1750	816	1562	1548
ENSMUSG00000008153	19	0	93	44	108	101
ENSMUSG00000008167	86	26	644	198	462	541
ENSMUSG00000008193	0	0	16	0	2	10
ENSMUSG00000008200	429	242	526	608	582	587
ENSMUSG00000008206	44	24	62	94	78	67
ENSMUSG00000008226	965	578	1734	1692	1457	1626
ENSMUSG00000008301	491	386	642	807	724	893
ENSMUSG00000008305	3530	1631	1412	709	1188	1357
ENSMUSG00000008307	40	22	21	18	21	20
ENSMUSG00000008318	11	0	9	10	11	36
ENSMUSG00000008333	398	304	257	394	367	452
ENSMUSG00000008348	14689	3127	12037	9472	22745	24854
ENSMUSG00000008373	252	94	371	235	421	451
ENSMUSG00000008384	33	3	196	57	93	104
ENSMUSG00000008393	1764	348	2364	1094	2358	2224
ENSMUSG00000008398	54	25	419	226	234	205
ENSMUSG00000008429	746	394	1331	1391	1128	1111
ENSMUSG00000008435	216	53	319	196	263	276
ENSMUSG00000008438	5	0	0	2	2	0
ENSMUSG00000008450	234	110	441	334	414	476
ENSMUSG00000008475	1537	910	2737	2451	3208	3584
ENSMUSG00000008482	0	0	0	0	0	2
ENSMUSG00000008489	4	0	0	0	0	0
ENSMUSG00000008496	0	0	43	21	67	97
ENSMUSG00000008540	51725	19912	103398	75200	106494	118086
ENSMUSG00000008575	434	344	1708	1451	1313	1744
ENSMUSG00000008601	7	0	27	6	5	2
ENSMUSG00000008604	353	57	1663	797	1208	1052
ENSMUSG00000008658	0	0	3	0	2	0
ENSMUSG00000008668	3829	549	6688	2608	4476	6709
ENSMUSG00000008682	12173	2802	14974	7186	11297	12710
ENSMUSG00000008683	3026	1112	2525	2330	1931	2570
ENSMUSG00000008690	1768	482	1879	904	1644	1691
ENSMUSG00000008730	1505	592	2777	2179	2202	2197
ENSMUSG00000008734	67	18	20	11	17	19
ENSMUSG00000008763	621	461	1998	2177	1770	1757
ENSMUSG00000008822	15	22	101	98	90	166
ENSMUSG00000008845	392	102	756	819	493	465
ENSMUSG00000008855	297	21	1115	353	656	618
ENSMUSG00000008859	183	144	738	642	639	739
ENSMUSG00000008892	1215	631	2500	2232	2426	2700
ENSMUSG00000008932	0	0	0	3	4	2
ENSMUSG00000008958	145	47	376	194	423	363
ENSMUSG00000008976	1230	1156	1406	2127	1427	1592
ENSMUSG00000008999	33	9	33	16	38	33
ENSMUSG00000009013	134	91	632	646	471	547
ENSMUSG00000009030	140	137	661	533	676	800
ENSMUSG00000009035	89	17	690	122	694	636
ENSMUSG00000009073	302	128	918	758	900	814
ENSMUSG00000009075	0	0	2	0	0	0
ENSMUSG00000009076	40	6	83	32	129	137
ENSMUSG00000009079	1289	503	1619	1377	2028	2152
ENSMUSG00000009090	1009	230	1716	886	1732	1549
ENSMUSG00000009092	159	27	10	7	168	187
ENSMUSG00000009097	3	0	2	4	3	1
ENSMUSG00000009108	5	0	32	13	44	48
ENSMUSG00000009112	1101	258	1838	902	1502	1300
ENSMUSG00000009115	0	0	9	0	10	11
ENSMUSG00000009145	32	0	174	98	140	172
ENSMUSG00000009185	0	0	4	0	10	5
ENSMUSG00000009207	80	96	119	143	113	165
ENSMUSG00000009210	0	0	0	0	2	4
ENSMUSG00000009246	11	0	7	0	0	1
ENSMUSG00000009281	3435	742	8256	3585	8340	9288
ENSMUSG00000009291	6554	2091	7487	5881	6747	6555
ENSMUSG00000009292	10	0	159	51	212	219
ENSMUSG00000009293	1495	277	1234	603	1017	959
ENSMUSG00000009350	0	0	0	0	0	4
ENSMUSG00000009376	570	396	2940	2913	3221	3465
ENSMUSG00000009378	302	170	2242	1287	1797	2059
ENSMUSG00000009394	18	0	0	3	2	2
ENSMUSG00000009406	196	38	224	91	319	249
ENSMUSG00000009418	192	34	238	124	146	140
ENSMUSG00000009470	914	627	3063	3039	2717	2823
ENSMUSG00000009535	268	206	358	378	351	429
ENSMUSG00000009545	15	12	112	19	45	17
ENSMUSG00000009549	613	318	684	569	683	777
ENSMUSG00000009551	0	0	0	4	2	0
ENSMUSG00000009555	825	241	1053	560	834	931
ENSMUSG00000009563	382	38	1049	492	952	1089
ENSMUSG00000009566	567	82	2313	1817	2588	2498
ENSMUSG00000009569	412	227	759	576	514	638
ENSMUSG00000009575	188	46	977	697	924	968
ENSMUSG00000009585	25	5	120	102	307	308
ENSMUSG00000009614	7827	1396	22196	10569	16321	15251
ENSMUSG00000009621	441	155	1565	810	1459	1382
ENSMUSG00000009628	2	0	0	0	0	0
ENSMUSG00000009630	1309	582	1303	1043	953	984
ENSMUSG00000009633	344	129	322	132	627	699
ENSMUSG00000009640	187	61	180	119	227	210
ENSMUSG00000009646	402	129	1027	603	1191	1292
ENSMUSG00000009647	102	34	549	303	525	539
ENSMUSG00000009654	685	151	888	550	773	600
ENSMUSG00000009670	0	0	0	0	4	0
ENSMUSG00000009681	163	48	1332	775	1028	986
ENSMUSG00000009687	176	47	176	138	269	268
ENSMUSG00000009731	2	0	7	2	4	0
ENSMUSG00000009733	79	22	180	141	217	162
ENSMUSG00000009739	211	41	234	152	233	250
ENSMUSG00000009741	1314	659	2236	1773	1867	2036
ENSMUSG00000009772	41	8	464	172	527	565
ENSMUSG00000009828	290	117	460	331	418	387
ENSMUSG00000009863	2836	1105	3901	3272	3659	4250
ENSMUSG00000009876	0	0	0	0	4	3
ENSMUSG00000009894	327	74	1539	972	2084	2029
ENSMUSG00000009905	167	72	652	374	482	534
ENSMUSG00000009907	636	532	1784	1891	1867	1979
ENSMUSG00000009927	4033	1249	4027	2903	2746	4062
ENSMUSG00000009941	0	0	0	0	5	0
ENSMUSG00000009995	64	6	590	265	644	571
ENSMUSG00000010021	2	0	4	5	11	8
ENSMUSG00000010025	1381	591	6234	2729	4498	4326
ENSMUSG00000010044	0	0	0	0	3	2
ENSMUSG00000010045	557	42	958	283	739	692
ENSMUSG00000010047	262	57	1337	689	1137	1032
ENSMUSG00000010048	203	48	1023	573	962	943
ENSMUSG00000010051	593	94	870	908	1071	948
ENSMUSG00000010054	606	174	1123	554	878	815
ENSMUSG00000010057	31	8	428	236	381	375
ENSMUSG00000010064	17244	2749	24815	19668	30117	26304
ENSMUSG00000010067	279	63	261	178	268	286
ENSMUSG00000010080	2	0	14	0	9	5
ENSMUSG00000010086	2	0	0	0	0	0
ENSMUSG00000010095	2588	716	1562	774	1175	1218
ENSMUSG00000010097	870	376	1318	1106	1153	1089
ENSMUSG00000010110	764	130	1386	650	1323	1097
ENSMUSG00000010122	525	133	2085	1450	1943	1942
ENSMUSG00000010142	2	0	4	7	7	8
ENSMUSG00000010154	5	0	7	0	10	9
ENSMUSG00000010175	1084	780	3639	8068	3893	3842
ENSMUSG00000010205	473	0	701	430	807	714
ENSMUSG00000010277	2192	828	6171	4510	5953	5461
ENSMUSG00000010290	91	40	406	264	354	350
ENSMUSG00000010307	93	8	282	61	328	317
ENSMUSG00000010311	0	0	4	0	0	0
ENSMUSG00000010342	4	3	10	9	9	11
ENSMUSG00000010358	93	21	755	191	1435	1365
ENSMUSG00000010362	33	3	149	48	120	132
ENSMUSG00000010376	442	89	883	354	729	1052
ENSMUSG00000010392	1093	550	1418	1472	1530	1602
ENSMUSG00000010406	226	76	283	149	256	370
ENSMUSG00000010453	632	155	1724	752	1419	1372
ENSMUSG00000010461	3	5	5	10	11	23
ENSMUSG00000010476	5	4	0	2	2	2
ENSMUSG00000010505	20	0	0	0	0	0
ENSMUSG00000010517	703	371	1344	1410	1190	1237
ENSMUSG00000010529	0	0	0	3	0	0
ENSMUSG00000010538	15	0	30	28	36	32
ENSMUSG00000010554	112	45	465	397	484	419
ENSMUSG00000010592	0	0	0	0	2	2
ENSMUSG00000010601	48	30	3218	2024	4077	3925
ENSMUSG00000010607	33	14	416	98	308	463
ENSMUSG00000010608	595	662	1517	2083	1353	1776
ENSMUSG00000010609	618	124	3142	1271	4057	4021
ENSMUSG00000010651	3597	667	5160	536	5344	5990
ENSMUSG00000010660	16	4	14	21	12	20
ENSMUSG00000010663	3002	843	15101	5798	9793	9156
ENSMUSG00000010721	57	29	231	198	215	190
ENSMUSG00000010751	45	7	21	25	19	16
ENSMUSG00000010755	160	78	1039	540	842	823
ENSMUSG00000010760	2	0	6	0	0	5
ENSMUSG00000010797	44	8	120	20	95	62
ENSMUSG00000010803	0	0	4	0	0	0
ENSMUSG00000010825	2	1	0	0	0	0
ENSMUSG00000010830	13	5	12	0	10	9
ENSMUSG00000010911	76	38	205	306	385	374
ENSMUSG00000010914	276	111	821	580	985	1041
ENSMUSG00000010936	356	92	614	479	654	610
ENSMUSG00000011008	14	4	20	0	29	9
ENSMUSG00000011034	15	4	57	69	63	88
ENSMUSG00000011096	648	76	1240	419	1061	953
ENSMUSG00000011114	7431	1961	1234	813	1719	1582
ENSMUSG00000011148	416	90	340	238	522	459
ENSMUSG00000011154	0	0	0	0	2	0
ENSMUSG00000011158	244	83	473	315	413	405
ENSMUSG00000011179	2573	1220	2041	1960	1903	1715
ENSMUSG00000011254	40	11	86	81	105	92
ENSMUSG00000011256	13	4	46	33	35	30
ENSMUSG00000011257	2011	753	1044	657	815	881
ENSMUSG00000011263	22	10	209	88	168	164
ENSMUSG00000011267	0	0	12	3	10	16
ENSMUSG00000011305	1271	194	548	456	815	754
ENSMUSG00000011306	171	57	481	458	580	484
ENSMUSG00000011382	187	259	3895	5725	3730	4225
ENSMUSG00000011427	47	24	310	208	254	283
ENSMUSG00000011589	5	0	0	0	2	0
ENSMUSG00000011658	99	22	197	63	226	192
ENSMUSG00000011751	0	0	2	0	0	2
ENSMUSG00000011752	3416	863	4611	2773	4179	4077
ENSMUSG00000011831	535	472	3682	4420	3601	4667
ENSMUSG00000011832	46	9	108	80	135	95
ENSMUSG00000011837	34	6	306	78	245	264
ENSMUSG00000011877	406	124	402	177	390	272
ENSMUSG00000011884	72	10	196	96	215	172
ENSMUSG00000011958	303	287	1264	1965	1231	1362
ENSMUSG00000011960	261	200	749	785	764	751
ENSMUSG00000012017	103	12	109	30	64	65
ENSMUSG00000012042	80	73	266	135	289	285
ENSMUSG00000012076	25	13	159	141	149	121
ENSMUSG00000012114	778	396	691	681	889	636
ENSMUSG00000012117	431	146	940	680	999	999
ENSMUSG00000012123	14	4	42	22	42	30
ENSMUSG00000012126	0	0	0	0	4	3
ENSMUSG00000012187	3	0	14	4	4	2
ENSMUSG00000012296	112	27	141	70	186	144
ENSMUSG00000012350	20	6	89	23	31	47
ENSMUSG00000012405	4252	220	6227	2789	5051	5373
ENSMUSG00000012422	651	541	1233	1049	1121	1631
ENSMUSG00000012428	2497	1167	7622	15807	17292	15261
ENSMUSG00000012429	16	23	301	254	193	287
ENSMUSG00000012443	16	7	42	28	83	81
ENSMUSG00000012483	47	25	94	59	79	141
ENSMUSG00000012519	21	6	207	120	737	601
ENSMUSG00000012535	720	329	1841	1875	1798	1746
ENSMUSG00000012609	63	32	367	316	305	308
ENSMUSG00000012640	77	80	425	460	474	451
ENSMUSG00000012819	0	0	0	0	2	1
ENSMUSG00000012848	5471	1115	6763	3119	4530	5286
ENSMUSG00000012889	0	0	0	2	0	8
ENSMUSG00000013033	88	0	121	56	96	99
ENSMUSG00000013076	117	55	405	228	249	215
ENSMUSG00000013089	140	20	199	92	136	128
ENSMUSG00000013091	3	0	6	4	3	3
ENSMUSG00000013150	14	8	240	103	133	131
ENSMUSG00000013155	8	0	13	7	20	11
ENSMUSG00000013158	0	0	0	0	2	0
ENSMUSG00000013160	1436	394	2232	1415	2067	1853
ENSMUSG00000013236	73	0	88	41	93	93
ENSMUSG00000013275	529	124	213	213	209	210
ENSMUSG00000013367	14	0	2	9	10	2
ENSMUSG00000013418	0	0	64	0	3	0
ENSMUSG00000013419	42	0	28	11	22	23
ENSMUSG00000013465	249	65	573	237	520	562
ENSMUSG00000013483	6	0	10	2	7	4
ENSMUSG00000013495	37	3	201	312	343	349
ENSMUSG00000013523	105	3	0	0	0	15
ENSMUSG00000013539	246	72	1353	1318	1170	1200
ENSMUSG00000013584	0	0	10	3	10	5
ENSMUSG00000013593	4503	1213	7114	3808	5697	6096
ENSMUSG00000013622	974	336	1978	1558	1662	1865
ENSMUSG00000013629	129	10	361	73	396	386
ENSMUSG00000013646	31	9	421	101	350	392
ENSMUSG00000013662	1070	812	1861	2280	1963	2125
ENSMUSG00000013663	1666	1528	4655	6316	4016	4924
ENSMUSG00000013698	197	22	706	214	605	431
ENSMUSG00000013701	1936	339	1438	946	1483	1611
ENSMUSG00000013707	10	0	27	6	38	53
ENSMUSG00000013736	240	246	572	782	720	856
ENSMUSG00000013766	2	0	3	0	3	0
ENSMUSG00000013787	459	110	1525	662	1374	1353
ENSMUSG00000013822	327	66	968	406	733	790
ENSMUSG00000013833	406	97	411	266	499	498
ENSMUSG00000013846	2390	563	5917	3835	4109	3323
ENSMUSG00000013858	1790	413	2455	1320	2320	2192
ENSMUSG00000013878	92	93	687	700	510	651
ENSMUSG00000013921	94	11	26	42	11	15
ENSMUSG00000013928	0	0	4	0	0	0
ENSMUSG00000013973	190	56	540	346	552	485
ENSMUSG00000013974	2	2	11	6	25	14
ENSMUSG00000013997	1168	257	2903	1752	2634	2810
ENSMUSG00000014030	0	5	2	0	4	7
ENSMUSG00000014039	79	31	150	118	165	178
ENSMUSG00000014074	147	115	521	609	506	520
ENSMUSG00000014075	19	13	20	39	36	64
ENSMUSG00000014077	12747	4229	16367	13244	12305	12306
ENSMUSG00000014158	5	0	14	0	8	8
ENSMUSG00000014164	35	11	315	188	243	239
ENSMUSG00000014177	112	65	695	519	571	762
ENSMUSG00000014195	485	296	1413	1331	1242	1400
ENSMUSG00000014226	142	171	934	798	916	1336
ENSMUSG00000014232	144	97	254	254	165	233
ENSMUSG00000014243	115	39	133	88	138	169
ENSMUSG00000014245	68	14	106	140	115	98
ENSMUSG00000014294	342	84	604	225	491	912
ENSMUSG00000014301	71	23	248	132	227	245
ENSMUSG00000014303	17	0	37	17	48	38
ENSMUSG00000014313	2521	1159	2330	1676	2146	3858
ENSMUSG00000014329	96	41	215	206	166	179
ENSMUSG00000014349	588	100	1888	729	1917	1904
ENSMUSG00000014353	1602	1183	805	2308	1117	1184
ENSMUSG00000014355	463	152	2045	1354	1690	1621
ENSMUSG00000014361	367	195	853	695	779	671
ENSMUSG00000014402	1180	898	1533	2001	1559	1451
ENSMUSG00000014418	56	23	456	326	471	474
ENSMUSG00000014426	122	34	714	416	633	560
ENSMUSG00000014444	121	35	213	93	203	161
ENSMUSG00000014453	0	0	4	2	7	8
ENSMUSG00000014470	440	68	373	202	293	234
ENSMUSG00000014496	746	380	1947	2303	1462	1601
ENSMUSG00000014498	719	111	1423	664	1115	915
ENSMUSG00000014503	6	7	122	97	94	88
ENSMUSG00000014504	495	476	397	673	387	519
ENSMUSG00000014542	337	57	4186	1086	4117	3797
ENSMUSG00000014547	120	47	882	457	909	800
ENSMUSG00000014550	422	141	517	288	474	456
ENSMUSG00000014551	188	45	462	258	585	634
ENSMUSG00000014554	30	18	255	158	258	294
ENSMUSG00000014592	159	93	119	188	55	136
ENSMUSG00000014599	172	53	492	228	641	528
ENSMUSG00000014601	89	46	553	274	492	430
ENSMUSG00000014602	59	0	3	15	9	18
ENSMUSG00000014606	334	67	1644	761	1766	1814
ENSMUSG00000014609	0	0	0	0	2	2
ENSMUSG00000014633	67	11	184	75	118	169
ENSMUSG00000014668	164	32	695	492	641	579
ENSMUSG00000014686	1	0	0	0	0	0
ENSMUSG00000014704	2	0	7	9	15	5
ENSMUSG00000014748	1754	417	2563	1633	2529	2347
ENSMUSG00000014763	121	142	730	973	724	687
ENSMUSG00000014767	477	297	529	732	490	380
ENSMUSG00000014769	2296	988	3808	3460	3543	3994
ENSMUSG00000014771	131	90	204	128	164	253
ENSMUSG00000014773	102	32	139	58	119	135
ENSMUSG00000014776	10	2	45	28	34	41
ENSMUSG00000014778	52	6	139	41	113	140
ENSMUSG00000014782	0	0	0	0	0	3
ENSMUSG00000014786	2	0	12	0	4	2
ENSMUSG00000014791	111	19	885	372	901	819
ENSMUSG00000014813	28	8	7	4	0	0
ENSMUSG00000014837	9	0	16	8	39	25
ENSMUSG00000014846	6	4	13	0	16	20
ENSMUSG00000014850	30	20	403	272	356	393
ENSMUSG00000014852	65	9	117	33	101	90
ENSMUSG00000014856	343	58	638	176	557	622
ENSMUSG00000014859	572	173	505	403	626	536
ENSMUSG00000014867	11150	2246	8918	4202	8219	7930
ENSMUSG00000014873	138	46	269	308	244	229
ENSMUSG00000014905	4119	6198	3062	7698	1986	1859
ENSMUSG00000014907	353	404	120	299	161	172
ENSMUSG00000014932	142	149	955	975	859	1054
ENSMUSG00000014956	2295	2228	4242	5280	3352	4023
ENSMUSG00000014959	7644	3842	3378	3711	3310	2998
ENSMUSG00000014980	75	38	125	154	136	138
ENSMUSG00000015001	0	0	0	0	2	0
ENSMUSG00000015002	396	361	2218	2273	1990	1957
ENSMUSG00000015013	160	40	163	106	237	275
ENSMUSG00000015016	606	77	423	171	639	614
ENSMUSG00000015023	796	376	898	1141	890	850
ENSMUSG00000015027	305	53	212	186	262	282
ENSMUSG00000015053	68	22	33	23	33	32
ENSMUSG00000015083	3353	809	5107	1525	5575	6400
ENSMUSG00000015085	55	10	78	35	102	109
ENSMUSG00000015087	626	241	597	441	493	458
ENSMUSG00000015090	84	0	16	8	55	23
ENSMUSG00000015092	1826	494	2187	1293	2360	2684
ENSMUSG00000015093	0	0	12	0	7	2
ENSMUSG00000015094	31	0	89	33	94	78
ENSMUSG00000015095	838	103	901	394	942	950
ENSMUSG00000015112	1503	743	6952	6434	6127	6431
ENSMUSG00000015120	795	340	1541	1583	1650	1462
ENSMUSG00000015126	154	41	244	150	309	292
ENSMUSG00000015127	105	22	357	262	490	398
ENSMUSG00000015133	128	32	560	202	594	503
ENSMUSG00000015134	4	7	24	42	28	25
ENSMUSG00000015143	165	77	1107	511	976	964
ENSMUSG00000015149	1362	424	2112	1628	1848	1679
ENSMUSG00000015165	1768	509	1527	1173	1918	1939
ENSMUSG00000015176	721	507	783	973	763	737
ENSMUSG00000015189	108	65	859	955	986	1163
ENSMUSG00000015202	326	96	278	160	175	163
ENSMUSG00000015214	642	476	1041	1228	1277	1361
ENSMUSG00000015217	453	215	273	122	357	347
ENSMUSG00000015222	110	17	27	34	21	43
ENSMUSG00000015224	74	35	224	284	225	302
ENSMUSG00000015243	7431	5314	6749	6908	5063	5175
ENSMUSG00000015247	622	469	1979	1747	2170	2200
ENSMUSG00000015289	121	25	285	184	318	328
ENSMUSG00000015290	606	205	931	536	729	724
ENSMUSG00000015291	745	305	1556	1224	1700	1748
ENSMUSG00000015305	1434	633	1613	1028	1678	1624
ENSMUSG00000015312	1083	281	199	67	91	103
ENSMUSG00000015314	2	0	15	10	15	20
ENSMUSG00000015316	8	0	0	0	3	0
ENSMUSG00000015335	61	12	253	115	273	265
ENSMUSG00000015337	183	14	349	101	442	530
ENSMUSG00000015340	100	36	794	462	1104	991
ENSMUSG00000015341	1206	586	2033	1866	2156	2039
ENSMUSG00000015342	97	88	198	145	201	190
ENSMUSG00000015354	10	2	63	24	79	49
ENSMUSG00000015355	8	0	75	81	119	111
ENSMUSG00000015357	9196	5219	7137	8697	4443	5120
ENSMUSG00000015363	1795	198	2746	843	1927	1930
ENSMUSG00000015365	0	0	0	1	0	0
ENSMUSG00000015377	38	0	94	30	64	97
ENSMUSG00000015396	54	13	31	7	48	35
ENSMUSG00000015401	0	0	0	3	0	0
ENSMUSG00000015405	19	25	39	14	18	12
ENSMUSG00000015437	0	0	47	5	77	60
ENSMUSG00000015452	9	0	2	0	6	5
ENSMUSG00000015461	209	26	673	220	629	541
ENSMUSG00000015467	0	0	2	0	4	3
ENSMUSG00000015468	26	2	95	41	89	53
ENSMUSG00000015474	387	58	1207	384	948	908
ENSMUSG00000015476	2	0	11	2	0	11
ENSMUSG00000015478	221	17	1499	646	1393	1214
ENSMUSG00000015484	0	0	3	0	0	0
ENSMUSG00000015488	376	83	828	294	624	702
ENSMUSG00000015501	279	106	334	300	421	339
ENSMUSG00000015522	947	124	1514	1155	1218	1180
ENSMUSG00000015533	46	33	18	573	51	49
ENSMUSG00000015536	355	253	3314	2669	2694	3139
ENSMUSG00000015542	212	59	405	338	442	428
ENSMUSG00000015568	651	491	1251	637	1121	1403
ENSMUSG00000015575	1209	541	1200	1216	982	1044
ENSMUSG00000015597	285	111	1204	1060	1049	997
ENSMUSG00000015599	7	0	10	0	21	24
ENSMUSG00000015605	352	98	338	168	299	296
ENSMUSG00000015619	4	4	3	7	11	7
ENSMUSG00000015627	0	0	30	6	9	2
ENSMUSG00000015647	75	20	127	57	66	63
ENSMUSG00000015652	5	0	8	2	9	8
ENSMUSG00000015653	193	176	740	575	577	703
ENSMUSG00000015656	19442	10958	47802	44915	54075	52865
ENSMUSG00000015659	34	21	88	69	113	102
ENSMUSG00000015668	288	78	375	265	419	466
ENSMUSG00000015671	1930	1020	1995	1870	2524	2769
ENSMUSG00000015672	299	139	439	530	663	778
ENSMUSG00000015697	245	88	855	487	764	784
ENSMUSG00000015702	14	3	18	12	31	38
ENSMUSG00000015709	17	0	0	0	0	2
ENSMUSG00000015711	751	310	681	598	674	586
ENSMUSG00000015714	4898	1321	10522	7713	10875	9110
ENSMUSG00000015733	1477	1354	2812	3118	2864	3233
ENSMUSG00000015745	148	41	196	82	222	187
ENSMUSG00000015747	52	21	231	224	278	282
ENSMUSG00000015748	148	73	309	276	427	362
ENSMUSG00000015749	515	531	610	698	714	696
ENSMUSG00000015750	792	176	2424	1282	2794	2605
ENSMUSG00000015755	3512	3832	3952	9845	3252	3242
ENSMUSG00000015757	316	360	302	566	384	437
ENSMUSG00000015759	1395	744	1480	1548	1715	1693
ENSMUSG00000015766	86	20	125	125	85	128
ENSMUSG00000015776	209	25	849	269	508	493
ENSMUSG00000015790	248	86	765	469	816	892
ENSMUSG00000015804	183	67	394	197	552	684
ENSMUSG00000015806	2368	437	9740	3725	7408	8127
ENSMUSG00000015812	0	0	7	3	0	3
ENSMUSG00000015829	162	0	4	4	2	8
ENSMUSG00000015837	9202	1908	11474	5693	14560	13314
ENSMUSG00000015839	2559	1136	1864	1290	2015	2039
ENSMUSG00000015843	116	43	114	67	157	170
ENSMUSG00000015846	11618	2029	14179	7524	13804	13162
ENSMUSG00000015850	25	4	72	58	98	121
ENSMUSG00000015852	0	0	8	0	4	0
ENSMUSG00000015854	566	99	4758	1112	8185	6923
ENSMUSG00000015869	842	246	1985	1137	1943	1927
ENSMUSG00000015879	2	3	3	6	14	2
ENSMUSG00000015880	7	4	11	2	26	24
ENSMUSG00000015882	196	254	497	481	338	475
ENSMUSG00000015889	672	206	1055	759	989	1105
ENSMUSG00000015890	1003	371	4535	3814	5035	5564
ENSMUSG00000015932	12838	8215	7330	9244	6502	6382
ENSMUSG00000015937	1147	348	1741	1128	1768	1882
ENSMUSG00000015942	15	10	305	81	181	191
ENSMUSG00000015943	73	17	182	79	169	195
ENSMUSG00000015944	31	5	99	40	67	78
ENSMUSG00000015947	7	0	244	67	341	357
ENSMUSG00000015950	16	4	183	104	248	220
ENSMUSG00000015957	98	11	0	0	2	0
ENSMUSG00000015961	812	628	1341	1435	1577	1550
ENSMUSG00000015962	3	0	0	1	0	0
ENSMUSG00000015966	83	32	233	126	241	204
ENSMUSG00000015968	26	11	144	168	88	113
ENSMUSG00000015970	201	106	5384	3480	4723	4377
ENSMUSG00000015971	375	123	881	715	942	985
ENSMUSG00000015980	8	0	23	5	24	5
ENSMUSG00000015981	0	0	2	2	0	7
ENSMUSG00000015994	335	186	1109	1023	872	903
ENSMUSG00000016018	479	242	770	731	881	1013
ENSMUSG00000016024	10106	2884	10009	14661	12355	11796
ENSMUSG00000016028	31	6	775	318	740	590
ENSMUSG00000016087	41	14	101	93	82	95
ENSMUSG00000016128	261	82	823	653	716	709
ENSMUSG00000016150	0	7	0	0	0	0
ENSMUSG00000016179	0	4	0	0	0	0
ENSMUSG00000016181	65	30	303	239	303	270
ENSMUSG00000016194	18900	6282	28475	12837	23868	23027
ENSMUSG00000016200	6	0	4	9	2	4
ENSMUSG00000016206	48	20	66	26	122	127
ENSMUSG00000016239	57	26	93	65	40	33
ENSMUSG00000016252	503	86	814	167	647	1261
ENSMUSG00000016253	293	69	705	292	631	729
ENSMUSG00000016255	5	0	0	0	4	5
ENSMUSG00000016256	5831	1763	6662	3507	7146	6960
ENSMUSG00000016257	908	498	944	945	1075	1138
ENSMUSG00000016262	5	4	10	11	9	8
ENSMUSG00000016283	0	0	0	0	4	4
ENSMUSG00000016308	398	190	692	619	624	707
ENSMUSG00000016319	7254	1775	10333	5801	9830	10251
ENSMUSG00000016344	388	97	972	375	688	820
ENSMUSG00000016346	0	0	0	0	2	0
ENSMUSG00000016356	40	5	10	6	7	6
ENSMUSG00000016382	848	671	3892	6877	4117	4173
ENSMUSG00000016386	0	2	0	5	7	7
ENSMUSG00000016409	78	63	344	350	363	443
ENSMUSG00000016427	460	148	528	318	496	905
ENSMUSG00000016458	6	11	12	36	3	11
ENSMUSG00000016477	62	45	287	155	260	275
ENSMUSG00000016481	775	322	1438	1345	1528	1513
ENSMUSG00000016487	1231	947	1775	1450	1745	1626
ENSMUSG00000016493	8	3	30	87	36	46
ENSMUSG00000016494	37	18	85	59	75	64
ENSMUSG00000016495	16	7	76	78	199	163
ENSMUSG00000016496	136	75	197	45	989	880
ENSMUSG00000016498	0	0	3	0	2	2
ENSMUSG00000016503	57	14	305	91	215	198
ENSMUSG00000016510	152	61	819	590	719	749
ENSMUSG00000016520	911	1208	846	969	553	456
ENSMUSG00000016524	0	0	0	0	0	2
ENSMUSG00000016526	9	0	81	41	89	74
ENSMUSG00000016528	8544	1827	2620	1516	2517	2215
ENSMUSG00000016529	61	20	9	0	4	14
ENSMUSG00000016534	16037	15556	30576	50322	28501	30999
ENSMUSG00000016541	850	357	2017	1625	1919	1938
ENSMUSG00000016552	8	0	8	0	11	19
ENSMUSG00000016554	2654	1066	1981	1764	2303	2107
ENSMUSG00000016559	18338	9695	3433	4060	5454	5778
ENSMUSG00000016619	2067	674	1380	1158	1373	1292
ENSMUSG00000016624	11	2	7	2	5	6
ENSMUSG00000016637	56	4	183	52	195	201
ENSMUSG00000016664	500	261	1639	995	2018	1926
ENSMUSG00000016756	147	198	4831	2084	5091	5969
ENSMUSG00000016757	44	5	309	106	280	294
ENSMUSG00000016758	25	2	75	11	63	82
ENSMUSG00000016763	17	2	18	21	10	16
ENSMUSG00000016831	1509	519	1467	1196	1610	1456
ENSMUSG00000016833	403	181	532	303	538	754
ENSMUSG00000016918	6	12	69	34	70	55
ENSMUSG00000016921	742	425	2703	2864	2137	2506
ENSMUSG00000016933	249	36	1561	721	1407	1341
ENSMUSG00000016940	45	4	387	140	266	298
ENSMUSG00000016942	6995	928	15113	4354	11740	11439
ENSMUSG00000016946	151	51	150	119	139	144
ENSMUSG00000016984	48	48	152	146	145	212
ENSMUSG00000016995	2	0	0	0	0	0
ENSMUSG00000017002	32	0	68	16	52	39
ENSMUSG00000017007	0	0	0	0	1	0
ENSMUSG00000017009	27567	5675	13680	8285	14166	15446
ENSMUSG00000017057	1874	1223	2151	3967	2684	2766
ENSMUSG00000017119	2932	1186	6700	5651	6291	6233
ENSMUSG00000017132	521	126	672	552	913	941
ENSMUSG00000017144	1210	766	601	543	705	787
ENSMUSG00000017146	16	7	140	156	149	198
ENSMUSG00000017167	137	40	7	23	17	19
ENSMUSG00000017176	50	15	79	49	92	88
ENSMUSG00000017188	125	19	971	278	708	815
ENSMUSG00000017195	2	0	0	11	4	0
ENSMUSG00000017210	242	42	465	220	452	376
ENSMUSG00000017221	2582	627	2824	1725	3297	3062
ENSMUSG00000017264	986	357	623	580	689	646
ENSMUSG00000017286	531	130	1252	678	1222	1517
ENSMUSG00000017288	651	214	1133	893	1120	990
ENSMUSG00000017291	634	594	1408	1598	1411	1630
ENSMUSG00000017299	555	107	333	154	347	367
ENSMUSG00000017300	2	0	0	0	0	0
ENSMUSG00000017307	166	27	243	91	252	293
ENSMUSG00000017309	347	50	577	367	480	372
ENSMUSG00000017311	2	0	0	0	0	0
ENSMUSG00000017314	13	0	21	9	21	5
ENSMUSG00000017344	108709	21960	109497	65688	110361	110739
ENSMUSG00000017376	85	50	465	421	343	400
ENSMUSG00000017386	312	27	1054	423	940	810
ENSMUSG00000017390	84	20	279	178	285	222
ENSMUSG00000017400	0	0	0	2	0	2
ENSMUSG00000017404	6937	1828	8542	5089	6689	8099
ENSMUSG00000017405	6	0	95	57	125	109
ENSMUSG00000017412	19	8	30	42	24	38
ENSMUSG00000017417	0	0	0	0	9	11
ENSMUSG00000017418	311	196	1531	761	1125	1172
ENSMUSG00000017421	1148	700	1943	2901	2457	2128
ENSMUSG00000017428	1864	566	3093	2462	3239	3259
ENSMUSG00000017446	519	108	557	270	570	384
ENSMUSG00000017453	2926	1228	9860	10226	8392	8902
ENSMUSG00000017466	556	134	504	484	421	382
ENSMUSG00000017478	606	260	1500	1217	1449	1347
ENSMUSG00000017485	523	434	1547	1901	1395	1922
ENSMUSG00000017491	44	35	49	15	26	23
ENSMUSG00000017493	22603	4140	33145	17146	31844	33995
ENSMUSG00000017499	4	0	12	3	21	22
ENSMUSG00000017548	783	609	901	953	849	1093
ENSMUSG00000017550	29	20	42	47	77	61
ENSMUSG00000017561	123	47	280	167	339	304
ENSMUSG00000017607	4	0	16	6	27	22
ENSMUSG00000017615	777	271	1617	943	1330	1106
ENSMUSG00000017631	110	48	248	99	284	234
ENSMUSG00000017639	108	40	441	278	326	323
ENSMUSG00000017652	7	4	10	0	31	25
ENSMUSG00000017664	292	24	625	216	628	603
ENSMUSG00000017667	26	8	115	116	103	105
ENSMUSG00000017670	205	60	429	204	492	491
ENSMUSG00000017677	240	140	923	1155	668	748
ENSMUSG00000017679	94	21	1164	951	882	843
ENSMUSG00000017686	963	427	1472	1522	1402	1559
ENSMUSG00000017688	0	0	5	6	6	11
ENSMUSG00000017692	0	0	4	2	0	5
ENSMUSG00000017697	28	14	91	32	97	91
ENSMUSG00000017707	12345	5076	13635	18850	11842	11326
ENSMUSG00000017713	7	2	51	18	80	90
ENSMUSG00000017715	238	23	323	155	288	301
ENSMUSG00000017716	5	0	17	19	40	57
ENSMUSG00000017718	402	43	3236	5272	2177	2138
ENSMUSG00000017720	1	0	0	1	0	2
ENSMUSG00000017721	620	159	1469	1094	1608	1333
ENSMUSG00000017723	206	45	120	44	105	92
ENSMUSG00000017724	16	6	0	5	0	11
ENSMUSG00000017734	51	7	90	39	133	153
ENSMUSG00000017737	49	16	30	49	33	25
ENSMUSG00000017740	5	0	58	21	40	34
ENSMUSG00000017747	127	26	510	223	403	384
ENSMUSG00000017754	338	34	535	148	492	464
ENSMUSG00000017756	393	96	1383	924	1553	1618
ENSMUSG00000017760	4653	1142	5238	3333	5103	4716
ENSMUSG00000017764	21	6	153	102	137	114
ENSMUSG00000017765	687	113	564	196	616	630
ENSMUSG00000017774	801	175	2108	779	1511	1323
ENSMUSG00000017776	445	171	3027	2348	2528	2982
ENSMUSG00000017778	2144	415	2638	1277	2619	3795
ENSMUSG00000017781	1390	588	2188	1796	2266	1990
ENSMUSG00000017801	1494	360	1408	1059	1471	1163
ENSMUSG00000017802	551	114	2857	1241	2608	2534
ENSMUSG00000017817	3	2	38	0	5	2
ENSMUSG00000017830	59	13	535	56	1289	1296
ENSMUSG00000017831	2227	1586	2028	2617	1963	2299
ENSMUSG00000017832	4	0	0	0	2	2
ENSMUSG00000017837	337	34	431	217	443	393
ENSMUSG00000017843	1789	1281	1889	2093	1824	1852
ENSMUSG00000017858	265	122	812	924	841	867
ENSMUSG00000017861	11	2	7	3	19	17
ENSMUSG00000017868	464	176	1438	777	1609	1459
ENSMUSG00000017897	2	0	4	6	0	0
ENSMUSG00000017929	93	21	1118	239	834	869
ENSMUSG00000017943	8	0	0	0	0	0
ENSMUSG00000017950	13362	3197	33742	26031	27020	24321
ENSMUSG00000017969	35	4	63	30	47	41
ENSMUSG00000017978	148	66	501	422	710	745
ENSMUSG00000017999	806	271	825	504	674	754
ENSMUSG00000018001	353	148	186	164	221	180
ENSMUSG00000018008	36	4	166	74	260	225
ENSMUSG00000018012	0	0	9	2	5	6
ENSMUSG00000018040	729	181	821	497	1000	882
ENSMUSG00000018042	3277	1174	12385	5555	9672	9083
ENSMUSG00000018068	66	43	239	200	251	249
ENSMUSG00000018076	628	212	535	511	484	425
ENSMUSG00000018102	1689	578	3311	1301	2772	2552
ENSMUSG00000018126	0	0	0	0	2	0
ENSMUSG00000018143	1255	371	435	293	421	433
ENSMUSG00000018160	360	135	905	769	947	898
ENSMUSG00000018166	2116	564	5182	3344	5010	4958
ENSMUSG00000018167	173	27	560	154	529	579
ENSMUSG00000018168	0	0	15	5	32	19
ENSMUSG00000018169	11	0	29	9	27	35
ENSMUSG00000018171	2820	1484	5768	5692	4442	4595
ENSMUSG00000018189	190	232	549	643	475	584
ENSMUSG00000018196	206	78	582	452	503	570
ENSMUSG00000018199	60	69	197	287	178	227
ENSMUSG00000018209	400	255	861	775	1010	935
ENSMUSG00000018211	0	0	0	0	4	5
ENSMUSG00000018217	147	106	96	132	107	64
ENSMUSG00000018238	3	0	21	6	12	15
ENSMUSG00000018239	34	21	79	62	82	116
ENSMUSG00000018263	2	0	4	0	0	0
ENSMUSG00000018286	1280	305	2635	1063	2518	2960
ENSMUSG00000018287	116	76	574	281	657	647
ENSMUSG00000018293	2656	900	3794	3671	3903	3862
ENSMUSG00000018322	157	50	228	174	258	203
ENSMUSG00000018326	1933	907	3383	2810	3457	3526
ENSMUSG00000018334	9	0	72	30	48	51
ENSMUSG00000018339	894	462	458	927	279	229
ENSMUSG00000018340	451	142	3488	1950	3415	3413
ENSMUSG00000018341	0	0	8	5	8	6
ENSMUSG00000018347	86	37	146	77	155	153
ENSMUSG00000018362	586	324	1853	1467	1462	1453
ENSMUSG00000018363	818	343	1901	1942	1844	1629
ENSMUSG00000018372	39	10	108	110	138	133
ENSMUSG00000018377	570	370	650	781	515	601
ENSMUSG00000018378	9	4	70	38	32	43
ENSMUSG00000018379	385	378	1865	1885	1946	2225
ENSMUSG00000018381	33	0	187	86	263	238
ENSMUSG00000018387	760	194	874	529	911	823
ENSMUSG00000018395	11	13	83	70	103	92
ENSMUSG00000018398	60	25	165	100	155	146
ENSMUSG00000018401	1239	454	2082	1597	1850	1729
ENSMUSG00000018405	4	0	92	44	67	61
ENSMUSG00000018411	40	2	50	24	47	26
ENSMUSG00000018412	632	253	1100	1284	1152	1126
ENSMUSG00000018415	563	252	1241	814	887	970
ENSMUSG00000018417	792	551	6948	8969	6970	7705
ENSMUSG00000018425	984	705	1543	1810	1220	1562
ENSMUSG00000018427	330	180	774	730	523	490
ENSMUSG00000018428	621	185	3302	2558	3068	2810
ENSMUSG00000018433	305	166	519	569	557	500
ENSMUSG00000018442	783	416	3625	1961	3215	3372
ENSMUSG00000018446	2202	970	1421	1329	1420	1653
ENSMUSG00000018449	137	39	355	440	437	518
ENSMUSG00000018451	2	0	0	0	0	0
ENSMUSG00000018459	217	60	579	196	956	998
ENSMUSG00000018470	5	0	25	3	27	21
ENSMUSG00000018474	1358	424	2715	1890	2254	2063
ENSMUSG00000018476	254	48	435	377	466	511
ENSMUSG00000018479	4	0	0	0	0	0
ENSMUSG00000018481	427	228	955	855	956	956
ENSMUSG00000018486	6	0	39	24	46	41
ENSMUSG00000018500	3	0	4	0	0	2
ENSMUSG00000018501	1770	998	3867	4077	3192	3091
ENSMUSG00000018507	53	4	53	21	67	44
ENSMUSG00000018509	215	65	236	228	190	293
ENSMUSG00000018537	129	46	142	104	98	128
ENSMUSG00000018541	220	75	398	349	407	414
ENSMUSG00000018547	51	3	996	414	685	629
ENSMUSG00000018548	94	45	541	501	443	417
ENSMUSG00000018559	716	182	872	624	909	878
ENSMUSG00000018565	566	114	613	358	650	588
ENSMUSG00000018566	0	0	30	0	13	6
ENSMUSG00000018567	7463	2010	7786	5670	7008	6768
ENSMUSG00000018569	6	4	39	6	10	5
ENSMUSG00000018570	0	0	0	2	7	2
ENSMUSG00000018572	240	41	648	305	647	626
ENSMUSG00000018574	8033	1822	12293	5928	11478	11590
ENSMUSG00000018581	0	0	9	4	0	5
ENSMUSG00000018583	364	159	1585	897	1614	1758
ENSMUSG00000018585	657	56	965	371	671	992
ENSMUSG00000018593	1384	367	1797	655	1848	1723
ENSMUSG00000018595	0	0	0	0	2	1
ENSMUSG00000018599	4	3	299	85	237	327
ENSMUSG00000018604	34	19	565	258	489	567
ENSMUSG00000018620	0	0	2	0	0	0
ENSMUSG00000018623	19	0	113	15	26	42
ENSMUSG00000018648	11	2	16	13	50	33
ENSMUSG00000018651	99	45	133	132	136	126
ENSMUSG00000018654	63	30	154	148	265	213
ENSMUSG00000018659	1790	287	5420	2910	5571	5529
ENSMUSG00000018661	299	71	467	227	482	500
ENSMUSG00000018666	103	63	654	425	571	713
ENSMUSG00000018669	1160	263	1414	591	1759	1664
ENSMUSG00000018672	195	76	306	372	262	301
ENSMUSG00000018677	7751	847	7990	4192	7527	7319
ENSMUSG00000018678	175	56	158	164	166	152
ENSMUSG00000018697	425	272	282	412	384	385
ENSMUSG00000018698	0	0	0	2	0	0
ENSMUSG00000018707	2183	593	4640	2465	4350	3863
ENSMUSG00000018727	122	14	51	65	66	47
ENSMUSG00000018733	237	99	419	566	497	477
ENSMUSG00000018736	678	252	1067	612	1036	1028
ENSMUSG00000018740	0	0	52	28	28	25
ENSMUSG00000018750	114	35	507	314	494	415
ENSMUSG00000018752	32	6	86	73	95	135
ENSMUSG00000018761	1392	249	1130	583	1132	1096
ENSMUSG00000018765	760	167	1260	514	1298	1180
ENSMUSG00000018770	4140	947	5067	2295	4236	6260
ENSMUSG00000018774	266	134	558	270	754	564
ENSMUSG00000018796	42472	16376	21984	13374	15185	14419
ENSMUSG00000018800	108	125	394	487	184	223
ENSMUSG00000018809	94	22	59	52	73	80
ENSMUSG00000018819	44	13	121	80	176	176
ENSMUSG00000018820	159	8	374	152	424	443
ENSMUSG00000018821	159	19	473	141	477	496
ENSMUSG00000018822	0	0	0	3	3	0
ENSMUSG00000018830	61	32	875	70	154	63
ENSMUSG00000018841	51	19	296	172	303	298
ENSMUSG00000018844	0	0	5	4	0	0
ENSMUSG00000018845	12	8	46	20	32	40
ENSMUSG00000018846	685	555	2533	2728	1915	2119
ENSMUSG00000018848	1282	939	1133	1162	1269	1440
ENSMUSG00000018849	339	185	3360	2257	2091	2019
ENSMUSG00000018858	395	132	601	405	625	714
ENSMUSG00000018861	64	12	197	56	249	281
ENSMUSG00000018868	7	0	0	0	0	0
ENSMUSG00000018882	275	112	699	464	589	619
ENSMUSG00000018899	68	22	1534	386	2748	2620
ENSMUSG00000018900	1813	504	485	627	570	629
ENSMUSG00000018906	106	39	155	79	197	159
ENSMUSG00000018907	0	0	3	0	0	7
ENSMUSG00000018909	71	32	598	246	551	359
ENSMUSG00000018919	2	0	9	0	5	0
ENSMUSG00000018920	83	13	334	167	370	342
ENSMUSG00000018921	151	20	254	110	343	281
ENSMUSG00000018923	12	8	165	108	180	181
ENSMUSG00000018924	0	0	4	0	4	0
ENSMUSG00000018927	709	141	549	493	521	482
ENSMUSG00000018930	29	10	0	0	5	10
ENSMUSG00000018931	50	12	191	96	198	154
ENSMUSG00000018932	637	132	1578	807	1545	1457
ENSMUSG00000018965	683	470	1584	1274	1634	1476
ENSMUSG00000018974	171	48	442	207	332	370
ENSMUSG00000018983	3	2	67	7	44	21
ENSMUSG00000018986	0	0	20	0	23	24
ENSMUSG00000018995	76	48	807	591	928	1009
ENSMUSG00000018999	243	82	984	770	942	866
ENSMUSG00000019027	2	5	3	0	26	23
ENSMUSG00000019039	451	85	783	328	775	777
ENSMUSG00000019054	778	173	1151	493	1047	1287
ENSMUSG00000019055	1438	177	1853	838	1817	1610
ENSMUSG00000019066	152	22	553	125	465	448
ENSMUSG00000019080	48	8	124	54	146	183
ENSMUSG00000019082	8792	1299	2158	1452	3255	3049
ENSMUSG00000019087	1125	294	2777	1549	2564	2354
ENSMUSG00000019088	33	4	198	119	135	158
ENSMUSG00000019122	1024	456	2203	2082	2802	2950
ENSMUSG00000019124	15	2	2	3	0	2
ENSMUSG00000019132	1287	578	5275	3113	5775	5782
ENSMUSG00000019139	149	16	510	143	512	582
ENSMUSG00000019143	93	22	678	387	581	632
ENSMUSG00000019158	69	4	194	31	120	149
ENSMUSG00000019173	1974	306	3505	1317	4680	4276
ENSMUSG00000019178	4	0	0	2	8	0
ENSMUSG00000019179	4149	1210	3940	2688	3912	3982
ENSMUSG00000019188	6511	1809	4279	2163	3981	3972
ENSMUSG00000019189	151	23	1351	260	731	789
ENSMUSG00000019194	32	11	105	44	128	103
ENSMUSG00000019210	1937	920	2383	1866	2154	2290
ENSMUSG00000019214	0	0	13	2	7	13
ENSMUSG00000019232	189	101	3024	1463	2795	2603
ENSMUSG00000019235	181	51	40	17	47	25
ENSMUSG00000019254	428	87	707	196	570	566
ENSMUSG00000019256	502	342	1361	1454	1551	1695
ENSMUSG00000019261	68	20	94	41	95	95
ENSMUSG00000019278	52	8	41	46	48	22
ENSMUSG00000019295	175	38	501	231	532	536
ENSMUSG00000019297	1020	223	1391	719	1299	1328
ENSMUSG00000019301	2	0	0	0	0	2
ENSMUSG00000019302	3215	1111	1479	1216	1354	1026
ENSMUSG00000019303	22	2	12	3	14	8
ENSMUSG00000019312	513	58	2775	1117	2313	2138
ENSMUSG00000019320	0	0	6	9	10	7
ENSMUSG00000019326	13	2	26	0	22	6
ENSMUSG00000019338	130	24	487	150	405	415
ENSMUSG00000019359	3	0	0	0	0	0
ENSMUSG00000019362	616	172	1323	371	1050	1498
ENSMUSG00000019368	1329	252	6172	4691	5708	4934
ENSMUSG00000019370	411	101	1213	558	1199	1188
ENSMUSG00000019373	819	516	1418	2035	1581	1504
ENSMUSG00000019428	2356	497	6298	2353	5016	5315
ENSMUSG00000019429	1	0	0	0	0	0
ENSMUSG00000019432	1584	557	780	677	1157	1132
ENSMUSG00000019433	172	29	261	75	274	295
ENSMUSG00000019437	226	71	982	598	771	886
ENSMUSG00000019461	122	30	128	100	199	183
ENSMUSG00000019464	6	6	13	2	9	9
ENSMUSG00000019467	3	0	31	10	25	32
ENSMUSG00000019470	563	162	412	322	542	440
ENSMUSG00000019471	1111	385	2563	1415	2415	2179
ENSMUSG00000019478	660	340	875	753	713	844
ENSMUSG00000019487	250	101	265	85	192	234
ENSMUSG00000019494	1999	558	2576	1546	2568	2436
ENSMUSG00000019505	19443	4235	11118	8289	17681	17752
ENSMUSG00000019518	243	38	378	162	418	428
ENSMUSG00000019528	401	125	185	195	311	253
ENSMUSG00000019539	55	23	116	45	108	99
ENSMUSG00000019558	439	52	293	186	278	274
ENSMUSG00000019564	34	6	36	32	44	30
ENSMUSG00000019577	67002	37471	204	252	162	130
ENSMUSG00000019578	997	172	1455	813	1217	1283
ENSMUSG00000019579	1500	268	1423	454	1264	1389
ENSMUSG00000019590	309	31	340	159	492	482
ENSMUSG00000019647	111	38	205	218	155	135
ENSMUSG00000019659	155	38	313	100	304	390
ENSMUSG00000019689	121	19	223	91	171	274
ENSMUSG00000019699	50	16	201	172	188	137
ENSMUSG00000019710	463	172	1573	924	1507	1596
ENSMUSG00000019715	501	219	1025	543	878	952
ENSMUSG00000019718	25	9	479	355	364	388
ENSMUSG00000019726	210	130	1050	1157	974	929
ENSMUSG00000019731	2036	452	2366	1626	2142	1844
ENSMUSG00000019732	24	13	67	69	55	42
ENSMUSG00000019734	8	0	75	15	40	31
ENSMUSG00000019737	30	0	135	23	104	90
ENSMUSG00000019738	135	47	321	159	217	365
ENSMUSG00000019761	11	5	20	13	9	32
ENSMUSG00000019762	758	394	3216	2760	2982	3280
ENSMUSG00000019763	109	61	642	727	639	679
ENSMUSG00000019768	339	158	675	804	901	783
ENSMUSG00000019773	8	0	37	15	34	28
ENSMUSG00000019774	21	22	80	109	108	136
ENSMUSG00000019775	8	10	2	3	0	0
ENSMUSG00000019777	307	237	608	868	613	826
ENSMUSG00000019779	140	94	137	109	208	265
ENSMUSG00000019782	649	487	587	834	576	766
ENSMUSG00000019787	0	0	0	0	3	0
ENSMUSG00000019789	16	0	13	8	7	6
ENSMUSG00000019790	400	193	812	636	613	564
ENSMUSG00000019791	91	26	419	380	281	385
ENSMUSG00000019792	104	89	207	275	195	242
ENSMUSG00000019794	175	112	373	382	394	466
ENSMUSG00000019795	896	386	1125	942	1064	1166
ENSMUSG00000019796	24	0	60	32	50	59
ENSMUSG00000019797	142	70	258	242	290	298
ENSMUSG00000019802	3194	2642	5749	7092	5544	6125
ENSMUSG00000019804	1024	621	2146	2107	1943	2059
ENSMUSG00000019806	416	161	406	421	802	839
ENSMUSG00000019808	66	34	84	74	64	95
ENSMUSG00000019809	1424	911	863	1054	1020	1064
ENSMUSG00000019810	224	80	272	194	460	343
ENSMUSG00000019813	13	6	94	91	121	143
ENSMUSG00000019814	426	263	432	812	605	654
ENSMUSG00000019817	35	42	45	87	26	37
ENSMUSG00000019818	6490	4522	13220	14416	13633	14778
ENSMUSG00000019820	461	257	1619	1049	1334	1348
ENSMUSG00000019822	239	38	801	313	626	669
ENSMUSG00000019823	17	0	26	4	32	27
ENSMUSG00000019826	99	35	392	283	308	350
ENSMUSG00000019828	0	0	2	0	0	0
ENSMUSG00000019831	22	0	83	52	57	57
ENSMUSG00000019832	386	182	1548	1355	1651	1439
ENSMUSG00000019837	275	185	491	567	542	593
ENSMUSG00000019838	1186	390	5778	5631	4677	4904
ENSMUSG00000019841	295	114	603	728	631	700
ENSMUSG00000019842	88	20	98	74	135	111
ENSMUSG00000019843	186	41	326	185	284	270
ENSMUSG00000019845	7	0	18	18	49	29
ENSMUSG00000019846	28	7	226	91	99	75
ENSMUSG00000019848	0	0	3	0	0	0
ENSMUSG00000019849	672	200	1746	1038	1426	1290
ENSMUSG00000019850	683	234	125	117	272	256
ENSMUSG00000019851	3088	1639	2678	2126	2715	2891
ENSMUSG00000019852	0	0	0	3	4	3
ENSMUSG00000019853	11	7	13	3	13	28
ENSMUSG00000019854	892	349	512	542	601	557
ENSMUSG00000019856	16	9	16	15	11	13
ENSMUSG00000019857	244	159	210	241	238	267
ENSMUSG00000019861	154	141	900	844	887	951
ENSMUSG00000019863	136	27	112	98	138	132
ENSMUSG00000019864	248	106	422	302	576	571
ENSMUSG00000019866	1906	1078	1193	1667	2332	1992
ENSMUSG00000019868	221	107	398	329	454	544
ENSMUSG00000019872	1227	662	1872	1700	2009	1735
ENSMUSG00000019873	5220	3198	4120	4740	3376	3194
ENSMUSG00000019874	239	21	69	67	48	98
ENSMUSG00000019876	2	0	25	47	51	37
ENSMUSG00000019877	8738	9140	8166	12606	8518	9381
ENSMUSG00000019878	96	94	848	674	767	860
ENSMUSG00000019880	133	142	177	194	162	161
ENSMUSG00000019883	168	187	1801	1961	1370	1436
ENSMUSG00000019889	909	475	3099	2677	2714	2292
ENSMUSG00000019890	2	0	2	0	0	0
ENSMUSG00000019891	222	73	202	135	121	107
ENSMUSG00000019897	215	181	265	428	317	442
ENSMUSG00000019899	145	43	112	98	110	71
ENSMUSG00000019906	29	16	366	400	300	400
ENSMUSG00000019907	362	269	654	746	651	826
ENSMUSG00000019916	104	48	545	231	569	503
ENSMUSG00000019917	84	44	458	468	588	601
ENSMUSG00000019920	233	170	552	552	673	668
ENSMUSG00000019923	2409	996	2246	2041	2086	2251
ENSMUSG00000019927	409	342	215	557	319	262
ENSMUSG00000019929	8744	7710	6196	11081	5475	5986
[truncated: 14,396 more rows]
