# Supplementary material for: Comparative optimization of polysaccharide-based nanoformulations for cardiac RNAi therapy
Source: Nat Commun. 2024 Jun 26;15:5398. doi: 10.1038/s41467-024-49804-x (PMC11208445; doi:10.1038/s41467-024-49804-x)
Supplement: Supplementary file 9 — Source Data [file 41467_2024_49804_MOESM9_ESM.xlsx]

## Sheet: Fig 2d
Fig 2d		Size			PDI
	Spermine	143.1	146.1	150.1	0.158	0.099	0.063
	CS_Low Mw	195.4	188	192.2	0.188	0.219	0.246
	CS_Medium Mw	379.3	373.9	362.1	0.249	0.29	0.35
	CS_Mw 15k	139.2	136.2	136.8	0.213	0.23	0.241
	PEI Mw 800	107.4	103.6	103.3	0.101	0.097	0.109
	PEI Mw 25000	185.3	184.9	185	0.111	0.143	0.113
	Lipid MC3	136.4	135.7	139	0.102	0.11	0.11
	Lipid DOTAP	223.6	212.3	204.6	0.115	0.134	0.12
	Lipid 2	192.3	195	198.3	0.098	0.062	0.069
	Lipid 6	299.6	284.2	286.3	0.004	0.074	0.032
	Lipid 8	186.9	181.4	184.3	0.094	0.087	0.15
	Lipid 10	171	162.8	165.8	0.14	0.225	0.264
	K9	146.8	146.5	145.6	0.094	0.076	0.079
	KALA	132.9	132.1	131.7	0.153	0.213	0.191
	Transportan	137.9	135.4	135.5	0.186	0.214	0.241
	Penetratin	171.5	166	166.9	0.176	0.182	0.199

## Sheet: Fig 2e
Fig 2e		Zp (mV)
	Spermine	-8.51	-8.77	-9.04
	CS_Low Mw	22.8	24.4	24.5
	CS_Medium Mw	25.2	25.8	25.9
	CS_Mw 15k	21.7	22.7	23.2
	PEI Mw 800	-11.8	-13.2	-12.9
	PEI Mw 25000	-18.5	-19.5	-19.3
	Lipid MC3	-12.5	-13.3	-13.8
	Lipid DOTAP	9.86	11.2	-1.68
	Lipid 2	-18.5	-17.9	-19
	Lipid 6	-8.48	-9.64	-9.76
	Lipid 8	-14.1	-17	-16.8
	Lipid 10	-14.2	-16.5	-17.5
	K9	-16.6	-17	-14.9
	KALA	-15.6	-15.6	-17.9
	Transportan	-16.8	-17.9	-18.7
	Penetratin	-18	-18.6	-19.9

## Sheet: Fig 3a
Fig 3a
		N:P ratio: 15/1
	Spermine	88.4706	90.9902	92.0688
	CS_Mw 15k	57.4674	63.5615	65.9121
	CS_Low Mw	64.1972	67.1243	68.9259
	CS_Medium Mw	54.0268	59.0842	61.1472
	PEI Mw 800	89.0985	89.6253	89.3462
	PEI Mw 25000	94.7791	95.2617	95.4695
	Lipid DMA	48.5147	45.7733	46.0996
	Lipid DOTAP	51.0645	51.4077	51.2303
	Lipid 2	67.4115	68.8959	69.2269
	Lipid 6	56.6039	68.4695	63.2084
	Lipid 8	78.9505	78.6118	78.9767
	Lipid 10	91.5102	84.4763	90.5315
	K9	56.8494	60.6589	61.584
	KALA	91.1456	92.3474	92.5934
	Transportan	71.8776	73.749	75.0692
	Penetratin	72.226	73.7684	73.9741

## Sheet: Fig 3b
Fig 3b
		N:P ratio: 20/1
	Spermine	87.4471	88.9419	89.801
	CS_Mw 15k	60.5321	64.1537	66.9832
	CS_Low Mw	61.7151	65.1361	67.0311
	CS_Medium Mw	67.8386	70.924	72.546
	PEI Mw 800	91.4035	92.0212	92.1326
	PEI Mw 25000	95.7082	96.0694	96.1696
	Lipid DMA	67.078	67.6901	67.0829
	Lipid DOTAP	64.1224	63.9537	65.8032
	Lipid 2	82.6093	81.9933	78.5436
	Lipid 6	64.2028	64.4138	65.5151
	Lipid 8	78.5708	80.0894	78.0909
	Lipid 10	93.0733	92.7781	92.8107
	K9	89.8839	90.666	91.275
	KALA	94.5134	95.1646	95.4017
	Transportan	19.4353	27.0268	30.0081
	Penetratin	81.9869	82.7773	83.0753

## Sheet: Fig 3c
Fig 3c
		Spermine			PEI Mw 800			PEI Mw 25k			Lipid 2			Lipid 10			K9			KALA
Concentration (μg/mL)	10	13.567	12.0537	11.8829	102.161	94.7881	91.9563	50.3961	87.5164	77.6357	80.7617	76.1791	74.2299	124.916	115.672	116.041	110.132	99.9164	108.096	111.159	100.346	104.487
	25	14.8787	13.1821	11.7517	97.1548	85.7731	93.6941	81.4524	64.4597	54.3822	70.0779	65.2179	68.5749	132.742	118.89	112.757	126.443	114.328	110.194	116.495	100.239	97.652
	50	13.5796	12.8537	11.2511	87.504	92.8119	78.9899	64.7107	70.1672	44.6123	42.4054	73.4806	72.0679	118.522	113.624	108.52	113.104	125.051	118.889	101.134	96.3045	106.05
	75	12.6671	11.7254	10.9206	77.7771	78.1194	90.9508	77.0674	54.2388	62.8734	52.9878	42.8239	30.9834	113.529	108.346	109.834	124.441	116.591	120.173	113.567	102.973	104.254
	100	12.7875	12.7104	12.3503	83.7209	85.5701	73.6545	53.8432	73.9642	75.0378	56.3653	38.2149	40.5556	121.513	103.928	105.022	120.208	118.818	109.322	121.767	121.588	104.562
	175	12.5531	11.3194	11.3623	65.1099	60.5672	49.6513	64.1594	52.5194	38.9748	33.0841	14.3343	13.0187	87.8905	82.591	85.0866	78.8923	101.642	93.8742	98.4285	92.5134	92.2527
	250	13.4782	12.2149	11.5425	56.2448	51.1224	49.7501	77.9038	64.0716	59.0724	16.5452	12.4537	12.7165	64.5713	66.6985	63.6987	94.975	90.5433	85.9235	106.261	94.9791	93.3802
	500	12.7432	12.2627	12.3155	39.0786	30.7343	41.5146	55.5985	51.6298	55.3702	28.1097	21.6119	18.6505	42.887	45.003	42.276	21.1647	26.1612	28.8155	20.6768	24.5313	18.1332

## Sheet: Fig 3d
Fig 3d
	α-Tubulin
	Chemiluminescence							Merged
	GAPDH
	Chemiluminescence							Merged

## Sheet: Fig 3e
Fig 3e
			Control			PEI Mw 800			PEI Mw 25k			Lipid 2			Lipid 10			K9			KALA
	Knockdown efficiency (%)		0	0	0	21.75	44.48	20.22	75.89	50.22	64.32	68.79	57.7	77.25	57.38	43	63.74	67.11	47.68	74.62	75.26	56.71	87.92

## Sheet: Fig 4c
Fig 4c
No.	1	2	3	4	5	6	7	8	9	10	11	12	13	14	15	16	17	18	19	20
Name	CS Low	CS Medium	CK 15K	PEI 800	PEI 25K	DOTAP	MC3	Lipid 2	Lipid 6	KALA	K9	Penetratin	Transportan	Spermine	DFO	Dex-Sp	Dex-DiA	Lipid 8	Lipid 10	Lipid 14
	-823.635	-674.511	-0.64379	-786.972	-1759.22	-0.07636	-53.5824	-0.22567	-0.02427	-164.256	-500.102	-52.8876	-358.68	-0.00015	0.013257	0	0	-0.00389	0	0

## Sheet: Fig 4d
Fig 4d
	Negative Samples	Non-Elec binding
	-136.821	-232.425
	-154.53	-177.444
	-172.688	-203.066
	-151.803

## Sheet: Fig 4e
Fig 4e
	Encapsulation efficiency	Inter-LJ
	64.6274	-20.3915
	70.4362	-6.69607
	63.8897	-0.835508
	64.6264	-0.538352
	90.6083	-1.28943
	95.0266	3.86618
	81.0487	-0.162083
	64.7105	-0.127326
	78.917	-0.117302
	92.8874	-4.03e-05
	67.2837	-7.47889
	91.8524	8.23954
	95.9824	2.13001
	82.6132	-3.79534
	88.73	-0.000179068
	25.4901	-83.6512

[truncated: 32 more sheets: Fig 4g, Fig 4h, Fig 4i, Fig 4j, Fig 5c, Fig 5e, Fig 5f, Fig 5g, Fig 5h, Fig 6a, Fig 6b, Fig 6c, Fig 6e, Fig 6i, Fig 6j, Fig 6k, Fig 7d, Fig 7f, Fig 7h, Fig 7i …]
